# Supplementary material for: Genetic associations of protein-coding variants in venous thromboembolism
Source: Nat Commun. 2024 Apr 1;15:2819. doi: 10.1038/s41467-024-47178-8 (PMC10984941; doi:10.1038/s41467-024-47178-8)
Supplement: Supplementary file 4 — Supplementary Data 1-20 [file 41467_2024_47178_MOESM4_ESM.xlsx]

## Sheet: Data Index
Data		Contents
Data	S1	Detailed VTE outcome definition
Data	S2	Baseline characteristics of the study participants by VTE case-control status
Data	S3	Details of 12 collapsing models
Data	S4	Significant gene associations with VTE in the gene-level collapsing analysis (across all 12 models)
Data	S5	Top 10 gene associations with VTE in each model
Data	S6	Top 3 gene-level associations with VTE in the sensitivity analysis (sex-stratified and ancestry-specific)
Data	S7	Carrier frequency of 6 VTE-associated genes and VTE prevalence in QV carriers within each gene
Data	S8	Burden heritability estimates VTE in UK Biobank unrelated caucasian samples
Data	S9	LOVO results for variants from significant collapsing associations with VTE
Data	S10	Variant-level analyses of identified influential variants within PHPT1 and SRSF6
Data	S11	Odds ratio of VTE by PRSGW category and rare coding variant carrier status
Data	S12	Association between rare coding variant carrier status and VTE stratified by PRSGW quintiles
Data	S13	Multiplicative interaction between PRSGW category and rare coding variant carrier status for VTE
Data	S14	Additive interaction between PRSGW category and rare coding variant carrier status for VTE
Data	S15	Interaction between Factor V Leiden and rare coding variant carrier status for VTE
Data	S16	Survival association between identified coding variant genes and incident VTE
Data	S17	Gene set enrichment analysis results of VTE associated genes using FUMA
Data	S18	GTEx tissue specificity test results of VTE associated genes using FUMA
Data	S19	Details for predifined phenotypes in PheWAS analysis
Data	S20	PheWAS results for VTE-associated genes identified through WES analysis

## Sheet: S1
Data S1	Detailed VTE outcome definition
Field ID	Description	Matching Code	Exclusion Criteria	Eligable VTE cases	Incident Event Rate (%)
4012	Age deep-vein thrombosis (DVT, blood clot in leg) diagnosed			14723	4.21817
20002	Non-cancer illness code, self-reported	1068, 1094
41201	External causes - ICD10	I801, I802, I822, I260, I269	I81, I820, I800, I803, I808, I809, D68
41202	Diagnoses - main ICD10	I801, I802, I822, I260, I269	I81, I820, I800, I803, I808, I809, D68
41204	Diagnoses - secondary ICD10	I801, I802, I822, I260, I269	I81, I820, I800, I803, I808, I809, D68
41262	Date of first in-patient diagnosis - main ICD10
41270	Diagnoses - ICD10	I801, I802, I822, I260, I269	I81, I820, I800, I803, I808, I809, D68
41280	Date of first in-patient diagnosis - ICD10
40001	Underlying (primary) cause of death: ICD10	I801, I802, I822, I260, I269	I81, I820, I800, I803, I808, I809, D68
40002	Contributory (secondary) causes of death: ICD10	I801, I802, I822, I260, I269	I81, I820, I800, I803, I808, I809, D68
41272	Operative procedures - OPCS4	L791, L902
41282	Date of first operative procedure - OPCS4
41200	Operative procedures - main OPCS4	L791, L902
41260	Date of first operative procedure - main OPCS4
41210	Operative procedures - secondary OPCS4	L791, L902

## Sheet: S2
Data S2	Baseline characteristics of the study participants by VTE case-control status
Characteristics	Overall	VTE cases	Controls	P value
N	349038	14723	334315
Age at baseline, median [IQR]	58.00 [51.00, 63.00]	61.00 [56.00, 65.00]	58.00 [51.00, 63.00]	<0.001
Male, n%	161319 (46.2)	7094 (48.2)	154225 (46.1)	<0.001
Genome-wide PRS, median [IQR]	-0.61 [-0.69, -0.53]	-0.51 [-0.60, -0.43]	-0.62 [-0.69, -0.54]	<0.001
Coagulation factors
F11R, median [IQR]	0.00 [-0.40, 0.45]	0.04 [-0.35, 0.48]	0.00 [-0.40, 0.45]	0.004
F2R, median [IQR]	0.00 [-0.42, 0.45]	0.07 [-0.36, 0.51]	0.00 [-0.43, 0.45]	<0.001
F3, median [IQR]	0.00 [-0.20, 0.20]	0.03 [-0.16, 0.25]	0.00 [-0.20, 0.20]	<0.001
F7, median [IQR]	0.00 [-0.21, 0.22]	0.03 [-0.21, 0.26]	0.00 [-0.21, 0.22]	0.005
F9, median [IQR]	0.00 [-0.14, 0.14]	0.04 [-0.10, 0.19]	0.00 [-0.14, 0.14]	<0.001
VWF, median [IQR]	0.00 [-0.53, 0.54]	0.24 [-0.29, 0.82]	0.00 [-0.54, 0.52]	<0.001
Immunometabolic markers
APOA, median [IQR]	1.51 [1.35, 1.70]	1.49 [1.32, 1.68]	1.52 [1.35, 1.70]	<0.001
APOB, median [IQR]	1.02 [0.87, 1.19]	1.01 [0.86, 1.19]	1.02 [0.87, 1.19]	<0.001
CHOL, median [IQR]	5.68 [4.93, 6.45]	5.60 [4.81, 6.40]	5.68 [4.94, 6.45]	<0.001
CRP, median [IQR]	1.31 [0.65, 2.66]	1.75 [0.88, 3.54]	1.29 [0.64, 2.63]	<0.001
GLU, median [IQR]	4.93 [4.60, 5.30]	4.96 [4.63, 5.35]	4.93 [4.60, 5.30]	<0.001
HBA1C, median [IQR]	35.10 [32.70, 37.60]	36.10 [33.50, 38.70]	35.10 [32.70, 37.60]	<0.001
HDL, median [IQR]	1.40 [1.18, 1.68]	1.36 [1.13, 1.62]	1.40 [1.18, 1.68]	<0.001
IGF1, median [IQR]	21.24 [17.53, 24.78]	20.19 [16.29, 23.85]	21.28 [17.59, 24.81]	<0.001
LDL, median [IQR]	3.53 [2.96, 4.13]	3.49 [2.88, 4.12]	3.54 [2.96, 4.13]	<0.001
LPA, median [IQR]	20.10 [9.32, 60.16]	20.43 [9.40, 58.28]	20.10 [9.31, 60.20]	0.496
TRIG, median [IQR]	1.49 [1.05, 2.14]	1.61 [1.13, 2.27]	1.49 [1.05, 2.14]	<0.001
Liver function
ALB, median [IQR]	45.22 [43.53, 46.94]	44.52 [42.81, 46.33]	45.25 [43.56, 46.96]	<0.001
ALT, median [IQR]	20.11 [15.43, 27.19]	20.65 [15.89, 27.64]	20.09 [15.40, 27.17]	<0.001
AST, median [IQR]	24.30 [21.00, 28.70]	24.70 [21.20, 29.25]	24.30 [21.00, 28.70]	<0.001
BILD, median [IQR]	1.61 [1.30, 2.07]	1.62 [1.31, 2.10]	1.61 [1.30, 2.07]	0.048
GGT, median [IQR]	26.10 [18.50, 40.40]	28.80 [20.30, 43.90]	26.00 [18.40, 40.20]	<0.001
TBIL, median [IQR]	8.05 [6.43, 10.33]	7.92 [6.30, 10.28]	8.05 [6.43, 10.33]	<0.001
Red blood cells
HCT, median [IQR]	41.10 [38.79, 43.53]	41.29 [38.90, 43.71]	41.10 [38.78, 43.52]	<0.001
HGB, median [IQR]	14.20 [13.39, 15.07]	14.21 [13.40, 15.10]	14.20 [13.39, 15.06]	0.005
MCV, median [IQR]	91.38 [88.80, 93.99]	91.60 [88.90, 94.36]	91.36 [88.79, 93.97]	<0.001
RBC, median [IQR]	4.50 [4.24, 4.78]	4.52 [4.24, 4.79]	4.50 [4.24, 4.78]	0.035
White blood cells
BASO, median [IQR]	0.02 [0.00, 0.04]	0.02 [0.00, 0.05]	0.02 [0.00, 0.04]	<0.001
EO, median [IQR]	0.13 [0.10, 0.20]	0.14 [0.10, 0.21]	0.13 [0.10, 0.20]	<0.001
LYMPH, median [IQR]	1.86 [1.50, 2.27]	1.87 [1.50, 2.30]	1.86 [1.50, 2.27]	0.761
MONO, median [IQR]	0.45 [0.37, 0.57]	0.48 [0.38, 0.60]	0.45 [0.37, 0.57]	<0.001
MPV, median [IQR]	9.20 [8.57, 9.91]	9.20 [8.54, 9.91]	9.20 [8.57, 9.91]	0.511
NEUT, median [IQR]	4.03 [3.30, 4.96]	4.11 [3.37, 5.10]	4.02 [3.29, 4.95]	<0.001
PLT, median [IQR]	248.20 [213.90, 287.00]	245.80 [210.00, 286.80]	248.30 [214.00, 287.00]	<0.001
WBC, median [IQR]	6.65 [5.65, 7.83]	6.80 [5.76, 8.04]	6.64 [5.64, 7.82]	<0.001
Values are median (inter-quartile range) or numbers (percentage). P values are derived using either Student’s t-test or Chi-square test. P values shown are two-sided and no adjustments were made for multiple comparisons.
Abbreviations: IQR, inter-quartile range; RBC, Red blood cell (erythrocyte) count; HGB, hemoglobin concentration; HCT, Hematocrit percentage; MCV, Mean corpuscular volume; WBC, White blood cell (erythrocyte) count; BASO, Basophil count; EO, Eosinophil count; MONO, Monocyte count; NEUT, Neutrophil count; LYMPH, Lymphocyte count; MPV, Mean platelet (thrombocyte) volume; PLT, Platelet count; APOA, A…

## Sheet: S3
Data S3	Details of 12 collapsing models
Model	Group	UKB MAF	Number of rare variants	Number of ultra-rare variants
Model 1	LOF	0.01	60928	481459
Model 2	LOF	0.001	59464	481459
Model 3	LOF	0.0001	50861	481459
Model 4	LOF	1e-05	0	450781
Model 5	Dmis	0.01	156437	920608
Model 6	Dmis	0.001	152389	920608
Model 7	Dmis	0.0001	130023	920608
Model 8	Dmis	1e-05	0	846980
Model 9	LOF & Dmis	0.01	217365	1402067
Model 10	LOF & Dmis	0.001	211853	1402067
Model 11	LOF & Dmis	0.0001	180884	1402067
Model 12	LOF & Dmis	1e-05	0	1297761

## Sheet: S4
Data S4	Significant gene associations with VTE in the gene-level collapsing analysis (across all 12 models)
Models	Chr	Region	Group	max_MAF	Pvalue	Pvalue_Burden	Pvalue_SKAT	OR	CI95	MAC	MAC_case	MAC_control	Number_rare	Number_ultra_rare	Rare_Variants	Ultra_Rare_Variants
LOF; MAF<1e-3	9	PHPT1	LOF	0.001	6.82055e-07	1.30056e-06	5.76745e-07	1.08	1.05~1.11	108	17	91	2	16	chr9:136850063:TGTGA:T,chr9:136850096:CAG:C	chr9:136849432:T:C,chr9:136849432:T:G,chr9:136849433:G:A,chr9:136849592:T:C,chr9:136850045:C:T,chr9:136850068:GTGTC:G,chr9:136850557:C:T,chr9:136850561:G:A,chr9:136850754:G:A,chr9:136850754:G:C,chr9:136850766:T:TG,chr9:136850770:C:T,chr9:136850786:CTG:C,chr9:136850796:C:CA,chr9:136850829:G:A,chr9:136850845:T:C
LOF; MAF<0.01	9	PHPT1	LOF	0.01	6.82055e-07	1.30056e-06	5.76745e-07	1.08	1.05~1.11	108	17	91	2	16	chr9:136850063:TGTGA:T,chr9:136850096:CAG:C	chr9:136849432:T:C,chr9:136849432:T:G,chr9:136849433:G:A,chr9:136849592:T:C,chr9:136850045:C:T,chr9:136850068:GTGTC:G,chr9:136850557:C:T,chr9:136850561:G:A,chr9:136850754:G:A,chr9:136850754:G:C,chr9:136850766:T:TG,chr9:136850770:C:T,chr9:136850786:CTG:C,chr9:136850796:C:CA,chr9:136850829:G:A,chr9:136850845:T:C
LOF; MAF<1e-4	9	PHPT1	LOF	0.0001	6.82055e-07	1.30056e-06	5.76745e-07	1.08	1.05~1.11	108	17	91	2	16	chr9:136850063:TGTGA:T,chr9:136850096:CAG:C	chr9:136849432:T:C,chr9:136849432:T:G,chr9:136849433:G:A,chr9:136849592:T:C,chr9:136850045:C:T,chr9:136850068:GTGTC:G,chr9:136850557:C:T,chr9:136850561:G:A,chr9:136850754:G:A,chr9:136850754:G:C,chr9:136850766:T:TG,chr9:136850770:C:T,chr9:136850786:CTG:C,chr9:136850796:C:CA,chr9:136850829:G:A,chr9:136850845:T:C
LOF & Dmis; MAF<1e-3	9	PHPT1	LOF & Dmis	0.001	6.82055e-07	1.30056e-06	5.76745e-07	1.08	1.05~1.11	108	17	91	2	16	chr9:136850063:TGTGA:T,chr9:136850096:CAG:C	chr9:136849432:T:C,chr9:136849432:T:G,chr9:136849433:G:A,chr9:136849592:T:C,chr9:136850045:C:T,chr9:136850068:GTGTC:G,chr9:136850557:C:T,chr9:136850561:G:A,chr9:136850754:G:A,chr9:136850754:G:C,chr9:136850766:T:TG,chr9:136850770:C:T,chr9:136850786:CTG:C,chr9:136850796:C:CA,chr9:136850829:G:A,chr9:136850845:T:C
LOF & Dmis; MAF<0.01	9	PHPT1	LOF & Dmis	0.01	6.82055e-07	1.30056e-06	5.76745e-07	1.08	1.05~1.11	108	17	91	2	16	chr9:136850063:TGTGA:T,chr9:136850096:CAG:C	chr9:136849432:T:C,chr9:136849432:T:G,chr9:136849433:G:A,chr9:136849592:T:C,chr9:136850045:C:T,chr9:136850068:GTGTC:G,chr9:136850557:C:T,chr9:136850561:G:A,chr9:136850754:G:A,chr9:136850754:G:C,chr9:136850766:T:TG,chr9:136850770:C:T,chr9:136850786:CTG:C,chr9:136850796:C:CA,chr9:136850829:G:A,chr9:136850845:T:C
LOF & Dmis; MAF<1e-4	9	PHPT1	LOF & Dmis	0.0001	6.82055e-07	1.30056e-06	5.76745e-07	1.08	1.05~1.11	108	17	91	2	16	chr9:136850063:TGTGA:T,chr9:136850096:CAG:C	chr9:136849432:T:C,chr9:136849432:T:G,chr9:136849433:G:A,chr9:136849592:T:C,chr9:136850045:C:T,chr9:136850068:GTGTC:G,chr9:136850557:C:T,chr9:136850561:G:A,chr9:136850754:G:A,chr9:136850754:G:C,chr9:136850766:T:TG,chr9:136850770:C:T,chr9:136850786:CTG:C,chr9:136850796:C:CA,chr9:136850829:G:A,chr9:136850845:T:C
LOF; MAF<1e-3	2	PROC	LOF	0.001	3.40551e-08	6.32351e-05	4.08565e-08	1.07	1.04~1.11	90	13	77	2	20	chr2:127419805:G:T,chr2:127428469:GC:G	chr2:127418493:G:C,chr2:127419804:A:T,chr2:127419920:A:G,chr2:127419949:C:T,chr2:127419983:G:A,chr2:127422942:G:A,chr2:127423094:ACG:A,chr2:127423173:T:C,chr2:127423180:G:T,chr2:127423272:A:G,chr2:127423355:G:GCTGT,chr2:127423393:C:T,chr2:127426101:G:GTT,chr2:127426144:C:T,chr2:127426228:G:C,chr2:127427121:C:CA,chr2:127428466:GCT:G,chr2:127428575:G:GT,chr2:127428766:T:TG,chr2:127428802:G:A
LOF; MAF<0.01	2	PROC	LOF	0.01	3.40551e-08	6.32351e-05	4.08565e-08	1.07	1.04~1.11	90	13	77	2	20	chr2:127419805:G:T,chr2:127428469:GC:G	chr2:127418493:G:C,chr2:127419804:A:T,chr2:127419920:A:G,chr2:127419949:C:T,chr2:127419983:G:A,chr2:127422942:G:A,chr2:127423094:ACG:A,chr2:127423173:T:C,chr2:127423180:G:T,chr2:127423272:A:G,chr2:127423355:G:GCTGT,chr2:127423393:C:T,chr2:127426101:G:GTT,chr2:127426144:C:T,chr2:127426228:G:C,chr2:127427121:C:CA,chr2:127428466:GCT:G,chr2:127428575:G:GT,chr2:127428766:T:TG,chr2:127428802:G:A
LOF; MAF<1e-4	2	PROC	LOF	0.0001	3.40551e-08	6.32351e-05	4.08565e-08	1.07	1.04~1.11	90	13	77	2	20	chr2:127419805:G:T,chr2:127428469:GC:G	chr2:127418493:G:C,chr2:127419804:A:T,chr2:127419920:A:G,chr2:127419949:C:T,chr2:127419983:G:A,chr2:127422942:G:A,chr2:127423094:ACG:A,chr2:127423173:T:C,chr2:127423180:G:T,chr2:127423272:A:G,chr2:127423355:G:GCTGT,chr2:127423393:C:T,chr2:127426101:G:GTT,chr2:127426144:C:T,chr2:127426228:G:C,chr2:127427121:C:CA,chr2:127428466:GCT:G,chr2:127428575:G:GT,chr2:127428766:T:TG,chr2:127428802:G:A
LOF; MAF<1e-5	2	PROC	LOF	1e-05	1.37757e-08	1.37757e-08	1.37757e-08	1.13	1.08~1.18	41	12	29	0	20		chr2:127418493:G:C,chr2:127419804:A:T,chr2:127419920:A:G,chr2:127419949:C:T,chr2:127419983:G:A,chr2:127422942:G:A,chr2:127423094:ACG:A,chr2:127423173:T:C,chr2:127423180:G:T,chr2:127423272:A:G,chr2:127423355:G:GCTGT,chr2:127423393:C:T,chr2:127426101:G:GTT,chr2:127426144:C:T,chr2:127426228:G:C,chr2:127427121:C:CA,chr2:127428466:GCT:G,chr2:127428575:G:GT,chr2:127428766:T:TG,chr2:127428802:G:A
LOF & Dmis; MAF<1e-3	2	PROC	LOF & Dmis	0.001	1.21545e-10	3.05665e-08	4.10816e-11	1.07	1.05~1.10	168	25	143	3	25	chr2:127419805:G:T,chr2:127421339:G:A,chr2:127428469:GC:G	chr2:127418493:G:C,chr2:127419804:A:T,chr2:127419920:A:G,chr2:127419949:C:T,chr2:127419983:G:A,chr2:127421336:C:T,chr2:127421393:G:A,chr2:127421427:T:C,chr2:127422942:G:A,chr2:127423057:C:T,chr2:127423094:ACG:A,chr2:127423173:T:C,chr2:127423180:G:T,chr2:127423272:A:G,chr2:127423355:G:GCTGT,chr2:127423357:T:G,chr2:127423393:C:T,chr2:127426101:G:GTT,chr2:127426144:C:T,chr2:127426228:G:C,chr2:127427…
LOF & Dmis; MAF<0.01	2	PROC	LOF & Dmis	0.01	1.21545e-10	3.05665e-08	4.10816e-11	1.07	1.05~1.10	168	25	143	3	25	chr2:127419805:G:T,chr2:127421339:G:A,chr2:127428469:GC:G	chr2:127418493:G:C,chr2:127419804:A:T,chr2:127419920:A:G,chr2:127419949:C:T,chr2:127419983:G:A,chr2:127421336:C:T,chr2:127421393:G:A,chr2:127421427:T:C,chr2:127422942:G:A,chr2:127423057:C:T,chr2:127423094:ACG:A,chr2:127423173:T:C,chr2:127423180:G:T,chr2:127423272:A:G,chr2:127423355:G:GCTGT,chr2:127423357:T:G,chr2:127423393:C:T,chr2:127426101:G:GTT,chr2:127426144:C:T,chr2:127426228:G:C,chr2:127427…
LOF & Dmis; MAF<1e-4	2	PROC	LOF & Dmis	0.0001	1.21545e-10	3.05665e-08	4.10816e-11	1.07	1.05~1.10	168	25	143	3	25	chr2:127419805:G:T,chr2:127421339:G:A,chr2:127428469:GC:G	chr2:127418493:G:C,chr2:127419804:A:T,chr2:127419920:A:G,chr2:127419949:C:T,chr2:127419983:G:A,chr2:127421336:C:T,chr2:127421393:G:A,chr2:127421427:T:C,chr2:127422942:G:A,chr2:127423057:C:T,chr2:127423094:ACG:A,chr2:127423173:T:C,chr2:127423180:G:T,chr2:127423272:A:G,chr2:127423355:G:GCTGT,chr2:127423357:T:G,chr2:127423393:C:T,chr2:127426101:G:GTT,chr2:127426144:C:T,chr2:127426228:G:C,chr2:127427…
LOF & Dmis; MAF<1e-5	2	PROC	LOF & Dmis	1e-05	5.03812e-09	5.03812e-09	5.03812e-09	1.12	1.08~1.17	53	14	39	0	25		chr2:127418493:G:C,chr2:127419804:A:T,chr2:127419920:A:G,chr2:127419949:C:T,chr2:127419983:G:A,chr2:127421336:C:T,chr2:127421393:G:A,chr2:127421427:T:C,chr2:127422942:G:A,chr2:127423057:C:T,chr2:127423094:ACG:A,chr2:127423173:T:C,chr2:127423180:G:T,chr2:127423272:A:G,chr2:127423355:G:GCTGT,chr2:127423357:T:G,chr2:127423393:C:T,chr2:127426101:G:GTT,chr2:127426144:C:T,chr2:127426228:G:C,chr2:127427…
LOF; MAF<1e-3	3	PROS1	LOF	0.001	5.06273e-08	5.06273e-08	5.06273e-08	1.11	1.07~1.15	59	14	45	0	31		chr3:93874243:C:T,chr3:93874368:A:T,chr3:93877035:G:A,chr3:93877070:GGT:G,chr3:93879161:A:G,chr3:93879289:C:T,chr3:93879315:C:A,chr3:93884725:TA:T,chr3:93884755:C:A,chr3:93884869:G:A,chr3:93886455:C:A,chr3:93893042:CA:C,chr3:93893048:G:C,chr3:93896645:A:T,chr3:93898468:G:A,chr3:93898511:AC:A,chr3:93898563:TC:T,chr3:93898571:T:C,chr3:93898571:T:G,chr3:93900931:T:C,chr3:93905791:ATCTT:A,chr3:939058…
LOF; MAF<0.01	3	PROS1	LOF	0.01	5.06273e-08	5.06273e-08	5.06273e-08	1.11	1.07~1.15	59	14	45	0	31		chr3:93874243:C:T,chr3:93874368:A:T,chr3:93877035:G:A,chr3:93877070:GGT:G,chr3:93879161:A:G,chr3:93879289:C:T,chr3:93879315:C:A,chr3:93884725:TA:T,chr3:93884755:C:A,chr3:93884869:G:A,chr3:93886455:C:A,chr3:93893042:CA:C,chr3:93893048:G:C,chr3:93896645:A:T,chr3:93898468:G:A,chr3:93898511:AC:A,chr3:93898563:TC:T,chr3:93898571:T:C,chr3:93898571:T:G,chr3:93900931:T:C,chr3:93905791:ATCTT:A,chr3:939058…
LOF; MAF<1e-4	3	PROS1	LOF	0.0001	5.06273e-08	5.06273e-08	5.06273e-08	1.11	1.07~1.15	59	14	45	0	31		chr3:93874243:C:T,chr3:93874368:A:T,chr3:93877035:G:A,chr3:93877070:GGT:G,chr3:93879161:A:G,chr3:93879289:C:T,chr3:93879315:C:A,chr3:93884725:TA:T,chr3:93884755:C:A,chr3:93884869:G:A,chr3:93886455:C:A,chr3:93893042:CA:C,chr3:93893048:G:C,chr3:93896645:A:T,chr3:93898468:G:A,chr3:93898511:AC:A,chr3:93898563:TC:T,chr3:93898571:T:C,chr3:93898571:T:G,chr3:93900931:T:C,chr3:93905791:ATCTT:A,chr3:939058…
LOF; MAF<1e-5	3	PROS1	LOF	1e-05	7.12905e-09	7.12905e-09	7.12905e-09	1.12	1.08~1.16	51	14	37	0	30		chr3:93874243:C:T,chr3:93874368:A:T,chr3:93877035:G:A,chr3:93877070:GGT:G,chr3:93879161:A:G,chr3:93879289:C:T,chr3:93879315:C:A,chr3:93884725:TA:T,chr3:93884755:C:A,chr3:93884869:G:A,chr3:93886455:C:A,chr3:93893042:CA:C,chr3:93893048:G:C,chr3:93896645:A:T,chr3:93898468:G:A,chr3:93898511:AC:A,chr3:93898563:TC:T,chr3:93898571:T:C,chr3:93898571:T:G,chr3:93900931:T:C,chr3:93905791:ATCTT:A,chr3:939058…
LOF & Dmis; MAF<1e-3	3	PROS1	LOF & Dmis	0.001	2.72934e-07	8.79342e-07	6.52899e-07	1.02	1.01~1.03	1580	107	1473	12	86	chr3:93874298:C:T,chr3:93874387:G:A,chr3:93877004:A:G,chr3:93884887:G:A,chr3:93884889:G:A,chr3:93893067:C:T,chr3:93893108:A:T,chr3:93896595:G:A,chr3:93898483:C:T,chr3:93905828:C:T,chr3:93910681:C:T,chr3:93927251:G:A	chr3:93874243:C:T,chr3:93874284:G:C,chr3:93874342:T:C,chr3:93874368:A:T,chr3:93874384:G:C,chr3:93874387:G:T,chr3:93877035:G:A,chr3:93877070:GGT:G,chr3:93879161:A:G,chr3:93879289:C:T,chr3:93879315:C:A,chr3:93884725:TA:T,chr3:93884741:A:T,chr3:93884755:C:A,chr3:93884800:G:A,chr3:93884856:A:G,chr3:93884868:C:T,chr3:93884869:G:A,chr3:93884869:G:C,chr3:93884877:C:G,chr3:93884884:G:T,chr3:93884891:G:T,…
LOF & Dmis; MAF<0.01	3	PROS1	LOF & Dmis	0.01	2.72934e-07	8.79342e-07	6.52899e-07	1.02	1.01~1.03	1580	107	1473	12	86	chr3:93874298:C:T,chr3:93874387:G:A,chr3:93877004:A:G,chr3:93884887:G:A,chr3:93884889:G:A,chr3:93893067:C:T,chr3:93893108:A:T,chr3:93896595:G:A,chr3:93898483:C:T,chr3:93905828:C:T,chr3:93910681:C:T,chr3:93927251:G:A	chr3:93874243:C:T,chr3:93874284:G:C,chr3:93874342:T:C,chr3:93874368:A:T,chr3:93874384:G:C,chr3:93874387:G:T,chr3:93877035:G:A,chr3:93877070:GGT:G,chr3:93879161:A:G,chr3:93879289:C:T,chr3:93879315:C:A,chr3:93884725:TA:T,chr3:93884741:A:T,chr3:93884755:C:A,chr3:93884800:G:A,chr3:93884856:A:G,chr3:93884868:C:T,chr3:93884869:G:A,chr3:93884869:G:C,chr3:93884877:C:G,chr3:93884884:G:T,chr3:93884891:G:T,…
LOF & Dmis; MAF<1e-4	3	PROS1	LOF & Dmis	0.0001	5.98113e-08	1.76618e-06	7.59753e-08	1.04	1.03~1.06	406	39	367	8	86	chr3:93874387:G:A,chr3:93877004:A:G,chr3:93884887:G:A,chr3:93893067:C:T,chr3:93893108:A:T,chr3:93896595:G:A,chr3:93905828:C:T,chr3:93927251:G:A	chr3:93874243:C:T,chr3:93874284:G:C,chr3:93874342:T:C,chr3:93874368:A:T,chr3:93874384:G:C,chr3:93874387:G:T,chr3:93877035:G:A,chr3:93877070:GGT:G,chr3:93879161:A:G,chr3:93879289:C:T,chr3:93879315:C:A,chr3:93884725:TA:T,chr3:93884741:A:T,chr3:93884755:C:A,chr3:93884800:G:A,chr3:93884856:A:G,chr3:93884868:C:T,chr3:93884869:G:A,chr3:93884869:G:C,chr3:93884877:C:G,chr3:93884884:G:T,chr3:93884891:G:T,…
LOF & Dmis; MAF<1e-5	3	PROS1	LOF & Dmis	1e-05	1.30578e-09	1.30578e-09	1.30578e-09	1.08	1.06~1.11	138	24	114	0	82		chr3:93874243:C:T,chr3:93874284:G:C,chr3:93874342:T:C,chr3:93874368:A:T,chr3:93874384:G:C,chr3:93874387:G:T,chr3:93877035:G:A,chr3:93877070:GGT:G,chr3:93879161:A:G,chr3:93879289:C:T,chr3:93879315:C:A,chr3:93884725:TA:T,chr3:93884741:A:T,chr3:93884755:C:A,chr3:93884800:G:A,chr3:93884856:A:G,chr3:93884869:G:A,chr3:93884869:G:C,chr3:93884877:C:G,chr3:93884884:G:T,chr3:93884891:G:T,chr3:93886403:C:A,…
LOF; MAF<1e-4	1	SERPINC1	LOF	0.0001	8.88547e-07	8.88547e-07	8.88547e-07	1.19	1.11~1.28	11	6	5	0	7		chr1:173903974:TTG:T,chr1:173909925:C:CTT,chr1:173910831:G:A,chr1:173910838:G:C,chr1:173911852:G:A,chr1:173911942:G:A,chr1:173912016:T:C
LOF; MAF<1e-5	1	SERPINC1	LOF	1e-05	8.88547e-07	8.88547e-07	8.88547e-07	1.19	1.11~1.28	11	6	5	0	7		chr1:173903974:TTG:T,chr1:173909925:C:CTT,chr1:173910831:G:A,chr1:173910838:G:C,chr1:173911852:G:A,chr1:173911942:G:A,chr1:173912016:T:C
Dmis; MAF<1e-3	20	SRSF6	Dmis	0.001	1.26866e-06	2.39654e-06	4.45801e-06	1.04	1.02~1.06	472	43	429	4	46	chr20:43460111:C:T,chr20:43460201:C:T,chr20:43460202:G:A,chr20:43460908:A:G	chr20:43458050:T:C,chr20:43458090:G:C,chr20:43458103:G:A,chr20:43458103:G:T,chr20:43458104:G:A,chr20:43458112:C:T,chr20:43458130:C:G,chr20:43458380:G:C,chr20:43458383:G:T,chr20:43458393:A:G,chr20:43458399:A:G,chr20:43458410:T:G,chr20:43458422:G:C,chr20:43458431:C:G,chr20:43458444:G:C,chr20:43458474:G:A,chr20:43458476:C:T,chr20:43459833:C:T,chr20:43459870:G:A,chr20:43459879:G:C,chr20:43460046:A:C,…
Dmis; MAF<0.01	20	SRSF6	Dmis	0.01	1.26866e-06	2.39654e-06	4.45801e-06	1.04	1.02~1.06	472	43	429	4	46	chr20:43460111:C:T,chr20:43460201:C:T,chr20:43460202:G:A,chr20:43460908:A:G	chr20:43458050:T:C,chr20:43458090:G:C,chr20:43458103:G:A,chr20:43458103:G:T,chr20:43458104:G:A,chr20:43458112:C:T,chr20:43458130:C:G,chr20:43458380:G:C,chr20:43458383:G:T,chr20:43458393:A:G,chr20:43458399:A:G,chr20:43458410:T:G,chr20:43458422:G:C,chr20:43458431:C:G,chr20:43458444:G:C,chr20:43458474:G:A,chr20:43458476:C:T,chr20:43459833:C:T,chr20:43459870:G:A,chr20:43459879:G:C,chr20:43460046:A:C,…
LOF & Dmis; MAF<1e-3	20	SRSF6	LOF & Dmis	0.001	6.56759e-07	1.00971e-06	2.35971e-06	1.04	1.02~1.06	488	45	443	4	60	chr20:43460111:C:T,chr20:43460201:C:T,chr20:43460202:G:A,chr20:43460908:A:G	chr20:43458050:T:C,chr20:43458082:GA:G,chr20:43458090:G:C,chr20:43458103:G:A,chr20:43458103:G:T,chr20:43458104:G:A,chr20:43458112:C:T,chr20:43458130:C:G,chr20:43458380:G:C,chr20:43458383:G:T,chr20:43458393:A:G,chr20:43458399:A:G,chr20:43458410:T:G,chr20:43458422:G:C,chr20:43458431:C:G,chr20:43458444:G:C,chr20:43458474:G:A,chr20:43458476:C:T,chr20:43459833:C:T,chr20:43459861:ATCTT:A,chr20:43459870…
LOF & Dmis; MAF<0.01	20	SRSF6	LOF & Dmis	0.01	6.56759e-07	1.00971e-06	2.35971e-06	1.04	1.02~1.06	488	45	443	4	60	chr20:43460111:C:T,chr20:43460201:C:T,chr20:43460202:G:A,chr20:43460908:A:G	chr20:43458050:T:C,chr20:43458082:GA:G,chr20:43458090:G:C,chr20:43458103:G:A,chr20:43458103:G:T,chr20:43458104:G:A,chr20:43458112:C:T,chr20:43458130:C:G,chr20:43458380:G:C,chr20:43458383:G:T,chr20:43458393:A:G,chr20:43458399:A:G,chr20:43458410:T:G,chr20:43458422:G:C,chr20:43458431:C:G,chr20:43458444:G:C,chr20:43458474:G:A,chr20:43458476:C:T,chr20:43459833:C:T,chr20:43459861:ATCTT:A,chr20:43459870…
LOF & Dmis; MAF<1e-3	12	STAB2	LOF & Dmis	0.001	2.47671e-07	1.67067e-07	0.000313785	1.02	1.01~1.02	4361	259	4102	84	403	chr12:103594418:ACT:A,chr12:103594435:G:A,chr12:103594442:G:T,chr12:103631694:G:A,chr12:103637132:T:C,chr12:103638033:C:T,chr12:103638143:C:A,chr12:103638181:C:T,chr12:103648706:G:T,chr12:103648716:G:T,chr12:103648719:A:T,chr12:103648742:A:G,chr12:103648751:C:T,chr12:103648789:G:A,chr12:103650561:G:A,chr12:103655502:C:T,chr12:103660329:A:G,chr12:103669571:C:T,chr12:103670715:G:T,chr12:103670750:G…	chr12:103590907:G:GTGAT,chr12:103590945:C:T,chr12:103590951:T:A,chr12:103590953:C:A,chr12:103590976:G:A,chr12:103590984:G:A,chr12:103590985:G:A,chr12:103591029:A:T,chr12:103594393:A:G,chr12:103594394:G:C,chr12:103594396:T:A,chr12:103594396:T:C,chr12:103594494:G:C,chr12:103594495:G:A,chr12:103620467:G:A,chr12:103620471:G:T,chr12:103620522:G:A,chr12:103620530:G:T,chr12:103620543:G:T,chr12:103620549…
LOF & Dmis; MAF<0.01	12	STAB2	LOF & Dmis	0.01	5.98447e-08	8.54924e-09	0.00146875	1.01	1.01~1.02	7385	412	6973	85	403	chr12:103594418:ACT:A,chr12:103594435:G:A,chr12:103594442:G:T,chr12:103631694:G:A,chr12:103637132:T:C,chr12:103638033:C:T,chr12:103638143:C:A,chr12:103638181:C:T,chr12:103648706:G:T,chr12:103648716:G:T,chr12:103648719:A:T,chr12:103648742:A:G,chr12:103648751:C:T,chr12:103648789:G:A,chr12:103650561:G:A,chr12:103655502:C:T,chr12:103660329:A:G,chr12:103669571:C:T,chr12:103670715:G:T,chr12:103670750:G…	chr12:103590907:G:GTGAT,chr12:103590945:C:T,chr12:103590951:T:A,chr12:103590953:C:A,chr12:103590976:G:A,chr12:103590984:G:A,chr12:103590985:G:A,chr12:103591029:A:T,chr12:103594393:A:G,chr12:103594394:G:C,chr12:103594396:T:A,chr12:103594396:T:C,chr12:103594494:G:C,chr12:103594495:G:A,chr12:103620467:G:A,chr12:103620471:G:T,chr12:103620522:G:A,chr12:103620530:G:T,chr12:103620543:G:T,chr12:103620549…
P values shown are two-sided and no adjustments were made for multiple comparisons.
Abbreviations: LOF, loss-of-function; Dmis, likely deleterious missense; MAF, minor allele frequency.

## Sheet: S5
Data S5	Top 10 gene associations with VTE in each model
Models	Chr	Region	max_MAF	Group	Pvalue	Pvalue_Burden	Pvalue_SKAT	OR	CI95	MAC	MAC_case	MAC_control	Number_rare	Number_ultra_rare	Rare_Variants	Ultra_Rare_Variants
LOF; MAF<0.01	2	PROC	0.01	LOF	3.40551e-08	6.32351e-05	4.08565e-08	1.07	1.04~1.11	90	13	77	2	20	chr2:127419805:G:T,chr2:127428469:GC:G	chr2:127418493:G:C,chr2:127419804:A:T,chr2:127419920:A:G,chr2:127419949:C:T,chr2:127419983:G:A,chr2:127422942:G:A,chr2:127423094:ACG:A,chr2:127423173:T:C,chr2:127423180:G:T,chr2:127423272:A:G,chr2:127423355:G:GCTGT,chr2:127423393:C:T,chr2:127426101:G:GTT,chr2:127426144:C:T,chr2:127426228:G:C,chr2:127427121:C:CA,chr2:127428466:GCT:G,chr2:127428575:G:GT,chr2:127428766:T:TG,chr2:127428802:G:A
LOF; MAF<0.01	3	PROS1	0.01	LOF	5.06273e-08	5.06273e-08	5.06273e-08	1.11	1.07~1.15	59	14	45	0	31		chr3:93874243:C:T,chr3:93874368:A:T,chr3:93877035:G:A,chr3:93877070:GGT:G,chr3:93879161:A:G,chr3:93879289:C:T,chr3:93879315:C:A,chr3:93884725:TA:T,chr3:93884755:C:A,chr3:93884869:G:A,chr3:93886455:C:A,chr3:93893042:CA:C,chr3:93893048:G:C,chr3:93896645:A:T,chr3:93898468:G:A,chr3:93898511:AC:A,chr3:93898563:TC:T,chr3:93898571:T:C,chr3:93898571:T:G,chr3:93900931:T:C,chr3:93905791:ATCTT:A,chr3:939058…
LOF; MAF<0.01	9	PHPT1	0.01	LOF	6.82055e-07	1.30056e-06	5.76745e-07	1.08	1.05~1.11	108	17	91	2	16	chr9:136850063:TGTGA:T,chr9:136850096:CAG:C	chr9:136849432:T:C,chr9:136849432:T:G,chr9:136849433:G:A,chr9:136849592:T:C,chr9:136850045:C:T,chr9:136850068:GTGTC:G,chr9:136850557:C:T,chr9:136850561:G:A,chr9:136850754:G:A,chr9:136850754:G:C,chr9:136850766:T:TG,chr9:136850770:C:T,chr9:136850786:CTG:C,chr9:136850796:C:CA,chr9:136850829:G:A,chr9:136850845:T:C
LOF; MAF<0.01	12	STAB2	0.01	LOF	9.98364e-06	6.29395e-05	3.2677e-05	1.02	1.01~1.04	1101	75	1026	26	140	chr12:103594418:ACT:A,chr12:103631694:G:A,chr12:103638033:C:T,chr12:103648751:C:T,chr12:103648789:G:A,chr12:103660329:A:G,chr12:103695548:A:C,chr12:103695549:G:T,chr12:103695735:A:G,chr12:103695764:GCTGCCGATGC:G,chr12:103699151:AC:A,chr12:103703274:C:T,chr12:103705680:C:T,chr12:103706881:T:A,chr12:103708470:C:CA,chr12:103728874:T:G,chr12:103735581:G:A,chr12:103740646:GTC:G,chr12:103740652:ACAAC:A…	chr12:103590907:G:GTGAT,chr12:103590945:C:T,chr12:103590953:C:A,chr12:103594393:A:G,chr12:103594394:G:C,chr12:103620467:G:A,chr12:103620530:G:T,chr12:103637110:G:A,chr12:103637143:G:T,chr12:103637212:C:T,chr12:103637232:C:A,chr12:103637232:C:CG,chr12:103637237:G:A,chr12:103638110:C:A,chr12:103640131:C:A,chr12:103640149:C:G,chr12:103640249:C:T,chr12:103640255:G:T,chr12:103640257:G:A,chr12:10364872…
LOF; MAF<0.01	7	BRI3	0.01	LOF	1.26454e-05	1.56617e-05	1.85422e-05	1.09	1.05~1.14	59	11	48	1	10	chr7:98282420:C:CT	chr7:98281797:T:G,chr7:98281890:CCATCCCCGCCG:C,chr7:98281893:TCCCCGCCGCGC:T,chr7:98291110:G:C,chr7:98291152:TC:T,chr7:98291208:C:T,chr7:98291211:C:T,chr7:98292663:C:CACGT,chr7:98292689:G:C,chr7:98306481:A:G
LOF; MAF<0.01	3	MIX23	0.01	LOF	2.20713e-05	2.98185e-05	3.27586e-05	1.08	1.04~1.12	85	13	72	3	13	chr3:122371751:A:C,chr3:122383155:A:T,chr3:122383172:A:T	chr3:122359901:G:A,chr3:122359902:G:T,chr3:122362966:A:G,chr3:122368241:C:A,chr3:122368244:G:A,chr3:122368248:G:GT,chr3:122368291:ACT:A,chr3:122368307:CA:C,chr3:122371692:T:A,chr3:122371712:A:AT,chr3:122371725:AGGAAGCTGTT:A,chr3:122383186:GAA:G,chr3:122383191:C:A
LOF; MAF<0.01	17	OR3A2	0.01	LOF	2.81655e-05	3.22755e-05	0.000104868	1.06	1.03~1.09	153	18	135	3	8	chr17:3278230:G:A,chr17:3278854:G:A,chr17:3278916:A:C	chr17:3278002:G:A,chr17:3278003:C:T,chr17:3278017:G:A,chr17:3278078:GA:G,chr17:3278209:G:A,chr17:3278545:G:A,chr17:3278840:CA:C,chr17:3278845:C:A
LOF; MAF<0.01	19	ZNF526	0.01	LOF	8.48939e-05	0.000601517	4.86351e-05	1.05	1.02~1.08	151	16	135	2	28	chr19:42224406:G:T,chr19:42226414:T:G	chr19:42224414:TG:T,chr19:42224450:C:A,chr19:42224839:C:T,chr19:42224878:C:T,chr19:42224887:C:T,chr19:42224974:G:T,chr19:42225097:G:T,chr19:42225258:AG:A,chr19:42225397:CAT:C,chr19:42225455:T:TG,chr19:42225495:CTG:C,chr19:42225523:AC:A,chr19:42225628:C:CA,chr19:42225740:AGT:A,chr19:42225879:GAC:G,chr19:42225904:C:T,chr19:42225914:CAT:C,chr19:42225944:AC:A,chr19:42225956:AC:A,chr19:42225963:GA:G,c…
LOF; MAF<0.01	17	LRRC37A2	0.01	LOF	0.000144379	0.000206669	0.000149945	1.1	1.05~1.16	38	7	31	2	4	chr17:46548749:A:T,chr17:46548914:TC:T	chr17:46548835:C:A,chr17:46549102:CAA:C,chr17:46549474:G:A,chr17:46553412:C:T
LOF; MAF<0.01	5	PCDHGB5	0.01	LOF	0.000248254	0.000140462	0.00195007	1.03	1.01~1.05	620	46	574	6	43	chr5:141398744:GTTACCATCGT:G,chr5:141398938:G:T,chr5:141399055:GA:G,chr5:141399627:C:A,chr5:141399954:GCC:G,chr5:141400280:CCG:C	chr5:141398129:T:C,chr5:141398195:C:CT,chr5:141398204:G:GC,chr5:141398458:GA:G,chr5:141398527:AC:A,chr5:141398566:C:T,chr5:141398621:ACT:A,chr5:141398640:ACT:A,chr5:141398674:A:T,chr5:141398857:C:T,chr5:141399002:C:G,chr5:141399008:G:GC,chr5:141399025:CAAAAG:C,chr5:141399103:C:T,chr5:141399115:GA:G,chr5:141399133:G:T,chr5:141399256:G:T,chr5:141399309:C:CA,chr5:141399387:CACAG:C,chr5:141399447:C:C…
LOF; MAF<0.001	2	PROC	0.001	LOF	3.40551e-08	6.32351e-05	4.08565e-08	1.07	1.04~1.11	90	13	77	2	20	chr2:127419805:G:T,chr2:127428469:GC:G	chr2:127418493:G:C,chr2:127419804:A:T,chr2:127419920:A:G,chr2:127419949:C:T,chr2:127419983:G:A,chr2:127422942:G:A,chr2:127423094:ACG:A,chr2:127423173:T:C,chr2:127423180:G:T,chr2:127423272:A:G,chr2:127423355:G:GCTGT,chr2:127423393:C:T,chr2:127426101:G:GTT,chr2:127426144:C:T,chr2:127426228:G:C,chr2:127427121:C:CA,chr2:127428466:GCT:G,chr2:127428575:G:GT,chr2:127428766:T:TG,chr2:127428802:G:A
LOF; MAF<0.001	3	PROS1	0.001	LOF	5.06273e-08	5.06273e-08	5.06273e-08	1.11	1.07~1.15	59	14	45	0	31		chr3:93874243:C:T,chr3:93874368:A:T,chr3:93877035:G:A,chr3:93877070:GGT:G,chr3:93879161:A:G,chr3:93879289:C:T,chr3:93879315:C:A,chr3:93884725:TA:T,chr3:93884755:C:A,chr3:93884869:G:A,chr3:93886455:C:A,chr3:93893042:CA:C,chr3:93893048:G:C,chr3:93896645:A:T,chr3:93898468:G:A,chr3:93898511:AC:A,chr3:93898563:TC:T,chr3:93898571:T:C,chr3:93898571:T:G,chr3:93900931:T:C,chr3:93905791:ATCTT:A,chr3:939058…
LOF; MAF<0.001	9	PHPT1	0.001	LOF	6.82055e-07	1.30056e-06	5.76745e-07	1.08	1.05~1.11	108	17	91	2	16	chr9:136850063:TGTGA:T,chr9:136850096:CAG:C	chr9:136849432:T:C,chr9:136849432:T:G,chr9:136849433:G:A,chr9:136849592:T:C,chr9:136850045:C:T,chr9:136850068:GTGTC:G,chr9:136850557:C:T,chr9:136850561:G:A,chr9:136850754:G:A,chr9:136850754:G:C,chr9:136850766:T:TG,chr9:136850770:C:T,chr9:136850786:CTG:C,chr9:136850796:C:CA,chr9:136850829:G:A,chr9:136850845:T:C
LOF; MAF<0.001	12	STAB2	0.001	LOF	9.98364e-06	6.29395e-05	3.2677e-05	1.02	1.01~1.04	1101	75	1026	26	140	chr12:103594418:ACT:A,chr12:103631694:G:A,chr12:103638033:C:T,chr12:103648751:C:T,chr12:103648789:G:A,chr12:103660329:A:G,chr12:103695548:A:C,chr12:103695549:G:T,chr12:103695735:A:G,chr12:103695764:GCTGCCGATGC:G,chr12:103699151:AC:A,chr12:103703274:C:T,chr12:103705680:C:T,chr12:103706881:T:A,chr12:103708470:C:CA,chr12:103728874:T:G,chr12:103735581:G:A,chr12:103740646:GTC:G,chr12:103740652:ACAAC:A…	chr12:103590907:G:GTGAT,chr12:103590945:C:T,chr12:103590953:C:A,chr12:103594393:A:G,chr12:103594394:G:C,chr12:103620467:G:A,chr12:103620530:G:T,chr12:103637110:G:A,chr12:103637143:G:T,chr12:103637212:C:T,chr12:103637232:C:A,chr12:103637232:C:CG,chr12:103637237:G:A,chr12:103638110:C:A,chr12:103640131:C:A,chr12:103640149:C:G,chr12:103640249:C:T,chr12:103640255:G:T,chr12:103640257:G:A,chr12:10364872…
LOF; MAF<0.001	7	BRI3	0.001	LOF	1.26454e-05	1.56617e-05	1.85422e-05	1.09	1.05~1.14	59	11	48	1	10	chr7:98282420:C:CT	chr7:98281797:T:G,chr7:98281890:CCATCCCCGCCG:C,chr7:98281893:TCCCCGCCGCGC:T,chr7:98291110:G:C,chr7:98291152:TC:T,chr7:98291208:C:T,chr7:98291211:C:T,chr7:98292663:C:CACGT,chr7:98292689:G:C,chr7:98306481:A:G
LOF; MAF<0.001	3	MIX23	0.001	LOF	2.20713e-05	2.98185e-05	3.27586e-05	1.08	1.04~1.12	85	13	72	3	13	chr3:122371751:A:C,chr3:122383155:A:T,chr3:122383172:A:T	chr3:122359901:G:A,chr3:122359902:G:T,chr3:122362966:A:G,chr3:122368241:C:A,chr3:122368244:G:A,chr3:122368248:G:GT,chr3:122368291:ACT:A,chr3:122368307:CA:C,chr3:122371692:T:A,chr3:122371712:A:AT,chr3:122371725:AGGAAGCTGTT:A,chr3:122383186:GAA:G,chr3:122383191:C:A
LOF; MAF<0.001	17	OR3A2	0.001	LOF	2.81655e-05	3.22755e-05	0.000104868	1.06	1.03~1.09	153	18	135	3	8	chr17:3278230:G:A,chr17:3278854:G:A,chr17:3278916:A:C	chr17:3278002:G:A,chr17:3278003:C:T,chr17:3278017:G:A,chr17:3278078:GA:G,chr17:3278209:G:A,chr17:3278545:G:A,chr17:3278840:CA:C,chr17:3278845:C:A
LOF; MAF<0.001	19	ZNF526	0.001	LOF	8.48939e-05	0.000601517	4.86351e-05	1.05	1.02~1.08	151	16	135	2	28	chr19:42224406:G:T,chr19:42226414:T:G	chr19:42224414:TG:T,chr19:42224450:C:A,chr19:42224839:C:T,chr19:42224878:C:T,chr19:42224887:C:T,chr19:42224974:G:T,chr19:42225097:G:T,chr19:42225258:AG:A,chr19:42225397:CAT:C,chr19:42225455:T:TG,chr19:42225495:CTG:C,chr19:42225523:AC:A,chr19:42225628:C:CA,chr19:42225740:AGT:A,chr19:42225879:GAC:G,chr19:42225904:C:T,chr19:42225914:CAT:C,chr19:42225944:AC:A,chr19:42225956:AC:A,chr19:42225963:GA:G,c…
LOF; MAF<0.001	17	LRRC37A2	0.001	LOF	0.000144379	0.000206669	0.000149945	1.1	1.05~1.16	38	7	31	2	4	chr17:46548749:A:T,chr17:46548914:TC:T	chr17:46548835:C:A,chr17:46549102:CAA:C,chr17:46549474:G:A,chr17:46553412:C:T
LOF; MAF<0.001	5	PCDHGB5	0.001	LOF	0.000248254	0.000140462	0.00195007	1.03	1.01~1.05	620	46	574	6	43	chr5:141398744:GTTACCATCGT:G,chr5:141398938:G:T,chr5:141399055:GA:G,chr5:141399627:C:A,chr5:141399954:GCC:G,chr5:141400280:CCG:C	chr5:141398129:T:C,chr5:141398195:C:CT,chr5:141398204:G:GC,chr5:141398458:GA:G,chr5:141398527:AC:A,chr5:141398566:C:T,chr5:141398621:ACT:A,chr5:141398640:ACT:A,chr5:141398674:A:T,chr5:141398857:C:T,chr5:141399002:C:G,chr5:141399008:G:GC,chr5:141399025:CAAAAG:C,chr5:141399103:C:T,chr5:141399115:GA:G,chr5:141399133:G:T,chr5:141399256:G:T,chr5:141399309:C:CA,chr5:141399387:CACAG:C,chr5:141399447:C:C…
LOF; MAF<1e-4	2	PROC	0.0001	LOF	3.40551e-08	6.32351e-05	4.08565e-08	1.07	1.04~1.11	90	13	77	2	20	chr2:127419805:G:T,chr2:127428469:GC:G	chr2:127418493:G:C,chr2:127419804:A:T,chr2:127419920:A:G,chr2:127419949:C:T,chr2:127419983:G:A,chr2:127422942:G:A,chr2:127423094:ACG:A,chr2:127423173:T:C,chr2:127423180:G:T,chr2:127423272:A:G,chr2:127423355:G:GCTGT,chr2:127423393:C:T,chr2:127426101:G:GTT,chr2:127426144:C:T,chr2:127426228:G:C,chr2:127427121:C:CA,chr2:127428466:GCT:G,chr2:127428575:G:GT,chr2:127428766:T:TG,chr2:127428802:G:A
LOF; MAF<1e-4	3	PROS1	0.0001	LOF	5.06273e-08	5.06273e-08	5.06273e-08	1.11	1.07~1.15	59	14	45	0	31		chr3:93874243:C:T,chr3:93874368:A:T,chr3:93877035:G:A,chr3:93877070:GGT:G,chr3:93879161:A:G,chr3:93879289:C:T,chr3:93879315:C:A,chr3:93884725:TA:T,chr3:93884755:C:A,chr3:93884869:G:A,chr3:93886455:C:A,chr3:93893042:CA:C,chr3:93893048:G:C,chr3:93896645:A:T,chr3:93898468:G:A,chr3:93898511:AC:A,chr3:93898563:TC:T,chr3:93898571:T:C,chr3:93898571:T:G,chr3:93900931:T:C,chr3:93905791:ATCTT:A,chr3:939058…
LOF; MAF<1e-4	9	PHPT1	0.0001	LOF	6.82055e-07	1.30056e-06	5.76745e-07	1.08	1.05~1.11	108	17	91	2	16	chr9:136850063:TGTGA:T,chr9:136850096:CAG:C	chr9:136849432:T:C,chr9:136849432:T:G,chr9:136849433:G:A,chr9:136849592:T:C,chr9:136850045:C:T,chr9:136850068:GTGTC:G,chr9:136850557:C:T,chr9:136850561:G:A,chr9:136850754:G:A,chr9:136850754:G:C,chr9:136850766:T:TG,chr9:136850770:C:T,chr9:136850786:CTG:C,chr9:136850796:C:CA,chr9:136850829:G:A,chr9:136850845:T:C
LOF; MAF<1e-4	1	SERPINC1	0.0001	LOF	8.88547e-07	8.88547e-07	8.88547e-07	1.19	1.11~1.28	11	6	5	0	7		chr1:173903974:TTG:T,chr1:173909925:C:CTT,chr1:173910831:G:A,chr1:173910838:G:C,chr1:173911852:G:A,chr1:173911942:G:A,chr1:173912016:T:C
LOF; MAF<1e-4	7	BRI3	0.0001	LOF	1.26454e-05	1.56617e-05	1.85422e-05	1.09	1.05~1.14	59	11	48	1	10	chr7:98282420:C:CT	chr7:98281797:T:G,chr7:98281890:CCATCCCCGCCG:C,chr7:98281893:TCCCCGCCGCGC:T,chr7:98291110:G:C,chr7:98291152:TC:T,chr7:98291208:C:T,chr7:98291211:C:T,chr7:98292663:C:CACGT,chr7:98292689:G:C,chr7:98306481:A:G
LOF; MAF<1e-4	1	CENPF	0.0001	LOF	1.68019e-05	0.0624256	1.12732e-05	1.01	1.00~1.03	891	49	842	20	146	chr1:214614833:TTGAAAATGAAAAAACCGAGGGTACAAACC:T,chr1:214620653:A:C,chr1:214641878:AAGAG:A,chr1:214642041:C:T,chr1:214642110:AT:A,chr1:214642127:CTG:C,chr1:214642509:G:T,chr1:214642877:AGG:A,chr1:214644569:C:T,chr1:214644711:CA:C,chr1:214645424:G:T,chr1:214645482:C:CA,chr1:214645815:C:G,chr1:214645996:G:GA,chr1:214646382:C:CT,chr1:214652990:G:T,chr1:214658877:CT:C,chr1:214658922:GC:G,chr1:21466363…	chr1:214613778:G:A,chr1:214613851:G:T,chr1:214613905:C:CA,chr1:214614831:G:C,chr1:214614835:G:T,chr1:214614849:C:CG,chr1:214614884:T:A,chr1:214614976:C:T,chr1:214615006:A:T,chr1:214615026:AAGGT:A,chr1:214619179:C:T,chr1:214619191:G:T,chr1:214620722:C:A,chr1:214620739:C:T,chr1:214620829:C:T,chr1:214620859:C:T,chr1:214620878:CTAAT:C,chr1:214622077:A:G,chr1:214622193:T:TGA,chr1:214622282:G:A,chr1:21…
LOF; MAF<1e-4	3	MIX23	0.0001	LOF	2.20713e-05	2.98185e-05	3.27586e-05	1.08	1.04~1.12	85	13	72	3	13	chr3:122371751:A:C,chr3:122383155:A:T,chr3:122383172:A:T	chr3:122359901:G:A,chr3:122359902:G:T,chr3:122362966:A:G,chr3:122368241:C:A,chr3:122368244:G:A,chr3:122368248:G:GT,chr3:122368291:ACT:A,chr3:122368307:CA:C,chr3:122371692:T:A,chr3:122371712:A:AT,chr3:122371725:AGGAAGCTGTT:A,chr3:122383186:GAA:G,chr3:122383191:C:A
LOF; MAF<1e-4	19	ZNF526	0.0001	LOF	2.67398e-05	0.000156766	2.3637e-05	1.08	1.04~1.12	71	11	60	1	28	chr19:42224406:G:T	chr19:42224414:TG:T,chr19:42224450:C:A,chr19:42224839:C:T,chr19:42224878:C:T,chr19:42224887:C:T,chr19:42224974:G:T,chr19:42225097:G:T,chr19:42225258:AG:A,chr19:42225397:CAT:C,chr19:42225455:T:TG,chr19:42225495:CTG:C,chr19:42225523:AC:A,chr19:42225628:C:CA,chr19:42225740:AGT:A,chr19:42225879:GAC:G,chr19:42225904:C:T,chr19:42225914:CAT:C,chr19:42225944:AC:A,chr19:42225956:AC:A,chr19:42225963:GA:G,c…
LOF; MAF<1e-4	12	STAB2	0.0001	LOF	3.4152e-05	0.000347293	4.36346e-05	1.02	1.01~1.04	966	65	901	25	140	chr12:103594418:ACT:A,chr12:103631694:G:A,chr12:103648751:C:T,chr12:103648789:G:A,chr12:103660329:A:G,chr12:103695548:A:C,chr12:103695549:G:T,chr12:103695735:A:G,chr12:103695764:GCTGCCGATGC:G,chr12:103699151:AC:A,chr12:103703274:C:T,chr12:103705680:C:T,chr12:103706881:T:A,chr12:103708470:C:CA,chr12:103728874:T:G,chr12:103735581:G:A,chr12:103740646:GTC:G,chr12:103740652:ACAAC:A,chr12:103740744:C:T…	chr12:103590907:G:GTGAT,chr12:103590945:C:T,chr12:103590953:C:A,chr12:103594393:A:G,chr12:103594394:G:C,chr12:103620467:G:A,chr12:103620530:G:T,chr12:103637110:G:A,chr12:103637143:G:T,chr12:103637212:C:T,chr12:103637232:C:A,chr12:103637232:C:CG,chr12:103637237:G:A,chr12:103638110:C:A,chr12:103640131:C:A,chr12:103640149:C:G,chr12:103640249:C:T,chr12:103640255:G:T,chr12:103640257:G:A,chr12:10364872…
LOF; MAF<1e-4	12	PFKM	0.0001	LOF	4.97867e-05	6.17363e-05	0.000246844	1.05	1.03~1.08	223	23	200	5	48	chr12:48108085:T:TC,chr12:48108086:A:ATG,chr12:48139913:G:A,chr12:48141738:A:G,chr12:48141828:G:A	chr12:48107374:A:G,chr12:48107416:A:AT,chr12:48107456:G:A,chr12:48108070:A:T,chr12:48108071:G:A,chr12:48108095:A:G,chr12:48108103:AC:A,chr12:48108140:C:CT,chr12:48118500:T:TA,chr12:48119408:C:A,chr12:48119408:C:T,chr12:48119463:G:C,chr12:48122765:A:G,chr12:48122770:G:A,chr12:48130361:A:G,chr12:48130392:C:T,chr12:48130437:G:T,chr12:48131394:G:A,chr12:48132867:G:A,chr12:48132870:AG:A,chr12:48132913…
LOF; MAF<1e-5	3	PROS1	1e-05	LOF	7.12905e-09	7.12905e-09	7.12905e-09	1.12	1.08~1.16	51	14	37	0	30		chr3:93874243:C:T,chr3:93874368:A:T,chr3:93877035:G:A,chr3:93877070:GGT:G,chr3:93879161:A:G,chr3:93879289:C:T,chr3:93879315:C:A,chr3:93884725:TA:T,chr3:93884755:C:A,chr3:93884869:G:A,chr3:93886455:C:A,chr3:93893042:CA:C,chr3:93893048:G:C,chr3:93896645:A:T,chr3:93898468:G:A,chr3:93898511:AC:A,chr3:93898563:TC:T,chr3:93898571:T:C,chr3:93898571:T:G,chr3:93900931:T:C,chr3:93905791:ATCTT:A,chr3:939058…
LOF; MAF<1e-5	2	PROC	1e-05	LOF	1.37757e-08	1.37757e-08	1.37757e-08	1.13	1.08~1.18	41	12	29	0	20		chr2:127418493:G:C,chr2:127419804:A:T,chr2:127419920:A:G,chr2:127419949:C:T,chr2:127419983:G:A,chr2:127422942:G:A,chr2:127423094:ACG:A,chr2:127423173:T:C,chr2:127423180:G:T,chr2:127423272:A:G,chr2:127423355:G:GCTGT,chr2:127423393:C:T,chr2:127426101:G:GTT,chr2:127426144:C:T,chr2:127426228:G:C,chr2:127427121:C:CA,chr2:127428466:GCT:G,chr2:127428575:G:GT,chr2:127428766:T:TG,chr2:127428802:G:A
LOF; MAF<1e-5	1	SERPINC1	1e-05	LOF	8.88547e-07	8.88547e-07	8.88547e-07	1.19	1.11~1.28	11	6	5	0	7		chr1:173903974:TTG:T,chr1:173909925:C:CTT,chr1:173910831:G:A,chr1:173910838:G:C,chr1:173911852:G:A,chr1:173911942:G:A,chr1:173912016:T:C
LOF; MAF<1e-5	7	BRI3	1e-05	LOF	9.54765e-06	9.54765e-06	9.54765e-06	1.14	1.08~1.21	21	7	14	0	9		chr7:98281797:T:G,chr7:98281890:CCATCCCCGCCG:C,chr7:98291110:G:C,chr7:98291152:TC:T,chr7:98291208:C:T,chr7:98291211:C:T,chr7:98292663:C:CACGT,chr7:98292689:G:C,chr7:98306481:A:G
LOF; MAF<1e-5	1	CENPF	1e-05	LOF	2.1108e-05	2.1108e-05	2.1108e-05	1.05	1.03~1.07	257	26	231	0	138		chr1:214613778:G:A,chr1:214613851:G:T,chr1:214613905:C:CA,chr1:214614831:G:C,chr1:214614835:G:T,chr1:214614849:C:CG,chr1:214614884:T:A,chr1:214614976:C:T,chr1:214615006:A:T,chr1:214615026:AAGGT:A,chr1:214619179:C:T,chr1:214619191:G:T,chr1:214620722:C:A,chr1:214620829:C:T,chr1:214620859:C:T,chr1:214620878:CTAAT:C,chr1:214622077:A:G,chr1:214622193:T:TGA,chr1:214622282:G:A,chr1:214629044:A:G,chr1:21…
LOF; MAF<1e-5	19	ZNF526	1e-05	LOF	2.28297e-05	2.28297e-05	2.28297e-05	1.09	1.05~1.13	58	11	47	0	28		chr19:42224414:TG:T,chr19:42224450:C:A,chr19:42224839:C:T,chr19:42224878:C:T,chr19:42224887:C:T,chr19:42224974:G:T,chr19:42225097:G:T,chr19:42225258:AG:A,chr19:42225397:CAT:C,chr19:42225455:T:TG,chr19:42225495:CTG:C,chr19:42225523:AC:A,chr19:42225628:C:CA,chr19:42225740:AGT:A,chr19:42225879:GAC:G,chr19:42225904:C:T,chr19:42225914:CAT:C,chr19:42225944:AC:A,chr19:42225956:AC:A,chr19:42225963:GA:G,c…
LOF; MAF<1e-5	17	LRRC37A2	1e-05	LOF	4.13601e-05	4.13601e-05	4.13601e-05	1.2	1.10~1.31	8	4	4	0	4		chr17:46548835:C:A,chr17:46549102:CAA:C,chr17:46549474:G:A,chr17:46553412:C:T
LOF; MAF<1e-5	22	NCF4	1e-05	LOF	6.96625e-05	6.96625e-05	6.96625e-05	1.12	1.06~1.18	30	7	23	0	18		chr22:36861184:C:T,chr22:36864103:G:GAGAA,chr22:36864131:T:C,chr22:36864969:C:G,chr22:36870475:C:T,chr22:36872426:G:A,chr22:36875652:G:A,chr22:36875698:A:T,chr22:36875795:G:A,chr22:36875872:T:TC,chr22:36875921:CA:C,chr22:36876014:CT:C,chr22:36876027:A:T,chr22:36876071:G:T,chr22:36876095:G:C,chr22:36877668:G:GA,chr22:36877699:C:A,chr22:36877741:TC:T
LOF; MAF<1e-5	4	FGG	1e-05	LOF	0.000283348	0.000283348	0.000283348	1.1	1.05~1.16	34	7	27	0	20		chr4:154604355:C:A,chr4:154604838:A:T,chr4:154604896:C:A,chr4:154604914:GGT:G,chr4:154604981:CATGGA:C,chr4:154606870:CA:C,chr4:154608613:AT:A,chr4:154608616:C:T,chr4:154610174:G:C,chr4:154611875:T:A,chr4:154611877:A:T,chr4:154611895:A:G,chr4:154612054:G:A,chr4:154612161:AG:A,chr4:154612169:T:A,chr4:154612178:AC:A,chr4:154612202:C:G,chr4:154612203:T:C,chr4:154612390:C:A,chr4:154612390:C:T
LOF; MAF<1e-5	6	DDX43	1e-05	LOF	0.000286659	0.000286659	0.000286659	1.09	1.04~1.14	46	8	38	0	26		chr6:73395157:T:C,chr6:73400232:A:T,chr6:73400333:G:T,chr6:73401860:T:TA,chr6:73401972:C:CA,chr6:73404768:G:A,chr6:73406365:C:G,chr6:73406367:C:T,chr6:73406368:AG:A,chr6:73406428:GA:G,chr6:73407591:AAT:A,chr6:73407614:AG:A,chr6:73408000:GAA:G,chr6:73408102:G:C,chr6:73409271:G:GT,chr6:73409274:G:GGACAT,chr6:73409289:AC:A,chr6:73409332:C:T,chr6:73409341:A:AT,chr6:73409349:G:T,chr6:73412239:C:T,chr6…
Dmis; MAF<0.01	20	SRSF6	0.01	Dmis	1.26866e-06	2.39654e-06	4.45801e-06	1.04	1.02~1.06	472	43	429	4	46	chr20:43460111:C:T,chr20:43460201:C:T,chr20:43460202:G:A,chr20:43460908:A:G	chr20:43458050:T:C,chr20:43458090:G:C,chr20:43458103:G:A,chr20:43458103:G:T,chr20:43458104:G:A,chr20:43458112:C:T,chr20:43458130:C:G,chr20:43458380:G:C,chr20:43458383:G:T,chr20:43458393:A:G,chr20:43458399:A:G,chr20:43458410:T:G,chr20:43458422:G:C,chr20:43458431:C:G,chr20:43458444:G:C,chr20:43458474:G:A,chr20:43458476:C:T,chr20:43459833:C:T,chr20:43459870:G:A,chr20:43459879:G:C,chr20:43460046:A:C,…
Dmis; MAF<0.01	17	MAP2K4	0.01	Dmis	1.57999e-05	0.00313904	9.50013e-06	1.05	1.01~1.08	150	14	136	4	25	chr17:12081450:C:T,chr17:12095641:C:T,chr17:12113236:T:C,chr17:12141250:A:G	chr17:12054894:C:T,chr17:12054908:G:C,chr17:12081475:A:C,chr17:12095576:G:T,chr17:12095578:A:G,chr17:12095581:C:T,chr17:12095588:C:T,chr17:12107801:G:C,chr17:12107809:T:C,chr17:12107821:C:A,chr17:12107821:C:G,chr17:12107853:T:A,chr17:12110394:A:G,chr17:12113275:T:C,chr17:12113284:G:A,chr17:12113292:G:A,chr17:12113314:A:G,chr17:12125340:G:A,chr17:12129157:C:G,chr17:12129208:G:A,chr17:12129224:C:T,…
Dmis; MAF<0.01	12	STAB2	0.01	Dmis	1.60223e-05	1.14883e-05	0.0166603	1.01	1.01~1.02	6285	337	5948	59	263	chr12:103594435:G:A,chr12:103594442:G:T,chr12:103637132:T:C,chr12:103638143:C:A,chr12:103638181:C:T,chr12:103648706:G:T,chr12:103648716:G:T,chr12:103648719:A:T,chr12:103648742:A:G,chr12:103650561:G:A,chr12:103655502:C:T,chr12:103669571:C:T,chr12:103670715:G:T,chr12:103670750:G:A,chr12:103670790:G:A,chr12:103673925:G:C,chr12:103673993:G:A,chr12:103674023:T:C,chr12:103675956:G:C,chr12:103677609:C:G…	chr12:103590951:T:A,chr12:103590976:G:A,chr12:103590984:G:A,chr12:103590985:G:A,chr12:103591029:A:T,chr12:103594396:T:A,chr12:103594396:T:C,chr12:103594494:G:C,chr12:103594495:G:A,chr12:103620471:G:T,chr12:103620522:G:A,chr12:103620543:G:T,chr12:103620549:G:A,chr12:103622091:T:C,chr12:103622094:G:A,chr12:103637123:G:A,chr12:103637138:G:A,chr12:103637191:T:G,chr12:103638027:T:C,chr12:103638028:G:A…
Dmis; MAF<0.01	2	MYO7B	0.01	Dmis	1.64351e-05	0.00135554	9.12888e-06	1.01	1.00~1.01	13998	670	13328	89	335	chr2:127565278:C:T,chr2:127565305:G:A,chr2:127565310:G:T,chr2:127566692:C:T,chr2:127566752:C:T,chr2:127566760:T:C,chr2:127569812:C:T,chr2:127569815:A:G,chr2:127569866:C:T,chr2:127573943:C:T,chr2:127573949:G:A,chr2:127573961:C:T,chr2:127573962:G:A,chr2:127574018:C:T,chr2:127574024:G:A,chr2:127576608:G:A,chr2:127576698:A:G,chr2:127578223:G:A,chr2:127581990:C:T,chr2:127582403:G:A,chr2:127582442:A:G,…	chr2:127564154:G:T,chr2:127564162:G:A,chr2:127564162:G:T,chr2:127564166:G:C,chr2:127564207:G:A,chr2:127564258:G:A,chr2:127565296:G:A,chr2:127565303:A:T,chr2:127565309:T:C,chr2:127565311:A:T,chr2:127565315:G:C,chr2:127565323:G:A,chr2:127565323:G:T,chr2:127565332:G:A,chr2:127565351:A:G,chr2:127565353:C:T,chr2:127565362:C:T,chr2:127565363:G:A,chr2:127565384:A:G,chr2:127566649:A:G,chr2:127566650:C:A,…
Dmis; MAF<0.01	9	CD274	0.01	Dmis	1.88721e-05	0.00264688	1.58248e-05	1.06	1.02~1.10	86	10	76	1	14	chr9:5457127:G:C	chr9:5456165:G:A,chr9:5456165:G:C,chr9:5457123:G:A,chr9:5457136:C:A,chr9:5457144:T:C,chr9:5457336:G:A,chr9:5457337:T:G,chr9:5457350:T:G,chr9:5457351:G:A,chr9:5457387:G:A,chr9:5457397:A:G,chr9:5462912:A:T,chr9:5462926:G:A,chr9:5462940:G:C
Dmis; MAF<0.01	2	PROC	0.01	Dmis	5.75208e-05	5.12509e-05	0.000288052	1.08	1.04~1.12	78	12	66	1	5	chr2:127421339:G:A	chr2:127421336:C:T,chr2:127421393:G:A,chr2:127421427:T:C,chr2:127423057:C:T,chr2:127423357:T:G
Dmis; MAF<0.01	3	PROS1	0.01	Dmis	7.0324e-05	0.000210736	0.000138331	1.02	1.01~1.03	1521	93	1428	12	55	chr3:93874298:C:T,chr3:93874387:G:A,chr3:93877004:A:G,chr3:93884887:G:A,chr3:93884889:G:A,chr3:93893067:C:T,chr3:93893108:A:T,chr3:93896595:G:A,chr3:93898483:C:T,chr3:93905828:C:T,chr3:93910681:C:T,chr3:93927251:G:A	chr3:93874284:G:C,chr3:93874342:T:C,chr3:93874384:G:C,chr3:93874387:G:T,chr3:93884741:A:T,chr3:93884800:G:A,chr3:93884856:A:G,chr3:93884868:C:T,chr3:93884869:G:C,chr3:93884877:C:G,chr3:93884884:G:T,chr3:93884891:G:T,chr3:93886403:C:A,chr3:93886404:C:T,chr3:93892940:C:G,chr3:93892955:A:C,chr3:93892964:C:A,chr3:93892974:T:C,chr3:93893019:C:T,chr3:93893041:C:A,chr3:93893075:A:G,chr3:93893082:C:T,chr…
Dmis; MAF<0.01	1	PTPRF	0.01	Dmis	8.91301e-05	0.0623567	4.70528e-05	1.05	1.00~1.11	53	5	48	2	13	chr1:43619331:A:G,chr1:43620535:A:G	chr1:43569670:A:G,chr1:43588884:T:C,chr1:43591145:A:G,chr1:43591267:C:G,chr1:43613621:T:C,chr1:43617884:G:C,chr1:43619187:T:C,chr1:43619409:A:G,chr1:43619839:A:G,chr1:43620138:A:G,chr1:43620159:A:G,chr1:43620536:T:C,chr1:43621218:A:G
Dmis; MAF<0.01	9	CFAP157	0.01	Dmis	0.000119711	0.000698703	0.000117295	1.05	1.02~1.08	164	16	148	5	38	chr9:127707182:C:T,chr9:127709529:C:T,chr9:127709567:G:A,chr9:127709645:G:A,chr9:127710630:C:T	chr9:127707032:A:G,chr9:127707033:T:C,chr9:127707177:A:G,chr9:127707183:G:T,chr9:127707192:G:A,chr9:127709438:G:A,chr9:127709487:T:C,chr9:127709508:T:C,chr9:127709508:T:G,chr9:127709526:G:T,chr9:127709547:A:G,chr9:127709550:A:C,chr9:127709559:A:T,chr9:127709573:C:T,chr9:127709597:G:A,chr9:127709603:G:A,chr9:127709604:A:G,chr9:127709609:G:A,chr9:127709609:G:C,chr9:127709618:G:A,chr9:127709639:C:T,…
Dmis; MAF<0.01	15	SLC51B	0.01	Dmis	0.000210337	0.000210337	0.000210337	1.14	1.06~1.22	18	5	13	0	5		chr15:65050080:T:C,chr15:65050095:G:C,chr15:65050096:A:C,chr15:65051526:A:C,chr15:65051605:G:A
Dmis; MAF<0.001	20	SRSF6	0.001	Dmis	1.26866e-06	2.39654e-06	4.45801e-06	1.04	1.02~1.06	472	43	429	4	46	chr20:43460111:C:T,chr20:43460201:C:T,chr20:43460202:G:A,chr20:43460908:A:G	chr20:43458050:T:C,chr20:43458090:G:C,chr20:43458103:G:A,chr20:43458103:G:T,chr20:43458104:G:A,chr20:43458112:C:T,chr20:43458130:C:G,chr20:43458380:G:C,chr20:43458383:G:T,chr20:43458393:A:G,chr20:43458399:A:G,chr20:43458410:T:G,chr20:43458422:G:C,chr20:43458431:C:G,chr20:43458444:G:C,chr20:43458474:G:A,chr20:43458476:C:T,chr20:43459833:C:T,chr20:43459870:G:A,chr20:43459879:G:C,chr20:43460046:A:C,…
Dmis; MAF<0.001	14	AKAP6	0.001	Dmis	1.19478e-05	7.23851e-06	0.00232219	1.02	1.01~1.03	2558	154	2404	44	304	chr14:32433680:G:C,chr14:32535585:A:G,chr14:32535743:G:A,chr14:32535768:C:T,chr14:32545745:T:G,chr14:32545807:C:T,chr14:32546089:C:T,chr14:32546682:G:T,chr14:32546956:T:C,chr14:32577189:A:C,chr14:32577231:G:A,chr14:32600655:G:C,chr14:32600692:G:A,chr14:32678341:C:G,chr14:32678360:A:G,chr14:32696069:G:A,chr14:32732557:T:G,chr14:32735715:C:T,chr14:32735736:A:G,chr14:32735743:G:T,chr14:32735845:G:A,…	chr14:32433522:C:T,chr14:32433525:T:G,chr14:32433561:C:A,chr14:32433597:A:G,chr14:32433643:G:C,chr14:32433672:C:T,chr14:32433683:T:A,chr14:32433702:T:C,chr14:32433716:A:G,chr14:32433717:C:A,chr14:32433720:G:C,chr14:32433722:C:A,chr14:32433725:C:T,chr14:32433726:G:A,chr14:32433731:A:T,chr14:32433741:G:A,chr14:32433747:G:A,chr14:32433765:T:C,chr14:32433771:A:G,chr14:32433773:G:T,chr14:32535554:G:T,…
Dmis; MAF<0.001	17	MAP2K4	0.001	Dmis	1.57999e-05	0.00313904	9.50013e-06	1.05	1.01~1.08	150	14	136	4	25	chr17:12081450:C:T,chr17:12095641:C:T,chr17:12113236:T:C,chr17:12141250:A:G	chr17:12054894:C:T,chr17:12054908:G:C,chr17:12081475:A:C,chr17:12095576:G:T,chr17:12095578:A:G,chr17:12095581:C:T,chr17:12095588:C:T,chr17:12107801:G:C,chr17:12107809:T:C,chr17:12107821:C:A,chr17:12107821:C:G,chr17:12107853:T:A,chr17:12110394:A:G,chr17:12113275:T:C,chr17:12113284:G:A,chr17:12113292:G:A,chr17:12113314:A:G,chr17:12125340:G:A,chr17:12129157:C:G,chr17:12129208:G:A,chr17:12129224:C:T,…
Dmis; MAF<0.001	9	CD274	0.001	Dmis	1.88721e-05	0.00264688	1.58248e-05	1.06	1.02~1.10	86	10	76	1	14	chr9:5457127:G:C	chr9:5456165:G:A,chr9:5456165:G:C,chr9:5457123:G:A,chr9:5457136:C:A,chr9:5457144:T:C,chr9:5457336:G:A,chr9:5457337:T:G,chr9:5457350:T:G,chr9:5457351:G:A,chr9:5457387:G:A,chr9:5457397:A:G,chr9:5462912:A:T,chr9:5462926:G:A,chr9:5462940:G:C
Dmis; MAF<0.001	2	PROC	0.001	Dmis	5.75208e-05	5.12509e-05	0.000288052	1.08	1.04~1.12	78	12	66	1	5	chr2:127421339:G:A	chr2:127421336:C:T,chr2:127421393:G:A,chr2:127421427:T:C,chr2:127423057:C:T,chr2:127423357:T:G
Dmis; MAF<0.001	3	PROS1	0.001	Dmis	7.0324e-05	0.000210736	0.000138331	1.02	1.01~1.03	1521	93	1428	12	55	chr3:93874298:C:T,chr3:93874387:G:A,chr3:93877004:A:G,chr3:93884887:G:A,chr3:93884889:G:A,chr3:93893067:C:T,chr3:93893108:A:T,chr3:93896595:G:A,chr3:93898483:C:T,chr3:93905828:C:T,chr3:93910681:C:T,chr3:93927251:G:A	chr3:93874284:G:C,chr3:93874342:T:C,chr3:93874384:G:C,chr3:93874387:G:T,chr3:93884741:A:T,chr3:93884800:G:A,chr3:93884856:A:G,chr3:93884868:C:T,chr3:93884869:G:C,chr3:93884877:C:G,chr3:93884884:G:T,chr3:93884891:G:T,chr3:93886403:C:A,chr3:93886404:C:T,chr3:93892940:C:G,chr3:93892955:A:C,chr3:93892964:C:A,chr3:93892974:T:C,chr3:93893019:C:T,chr3:93893041:C:A,chr3:93893075:A:G,chr3:93893082:C:T,chr…
Dmis; MAF<0.001	1	PTPRF	0.001	Dmis	8.91301e-05	0.0623567	4.70528e-05	1.05	1.00~1.11	53	5	48	2	13	chr1:43619331:A:G,chr1:43620535:A:G	chr1:43569670:A:G,chr1:43588884:T:C,chr1:43591145:A:G,chr1:43591267:C:G,chr1:43613621:T:C,chr1:43617884:G:C,chr1:43619187:T:C,chr1:43619409:A:G,chr1:43619839:A:G,chr1:43620138:A:G,chr1:43620159:A:G,chr1:43620536:T:C,chr1:43621218:A:G
Dmis; MAF<0.001	9	CFAP157	0.001	Dmis	0.000119711	0.000698703	0.000117295	1.05	1.02~1.08	164	16	148	5	38	chr9:127707182:C:T,chr9:127709529:C:T,chr9:127709567:G:A,chr9:127709645:G:A,chr9:127710630:C:T	chr9:127707032:A:G,chr9:127707033:T:C,chr9:127707177:A:G,chr9:127707183:G:T,chr9:127707192:G:A,chr9:127709438:G:A,chr9:127709487:T:C,chr9:127709508:T:C,chr9:127709508:T:G,chr9:127709526:G:T,chr9:127709547:A:G,chr9:127709550:A:C,chr9:127709559:A:T,chr9:127709573:C:T,chr9:127709597:G:A,chr9:127709603:G:A,chr9:127709604:A:G,chr9:127709609:G:A,chr9:127709609:G:C,chr9:127709618:G:A,chr9:127709639:C:T,…
Dmis; MAF<0.001	15	SLC51B	0.001	Dmis	0.000210337	0.000210337	0.000210337	1.14	1.06~1.22	18	5	13	0	5		chr15:65050080:T:C,chr15:65050095:G:C,chr15:65050096:A:C,chr15:65051526:A:C,chr15:65051605:G:A
Dmis; MAF<0.001	3	LEKR1	0.001	Dmis	0.000219569	0.000324841	0.00023268	1.05	1.02~1.08	166	17	149	3	13	chr3:157028221:A:G,chr3:157028233:T:G,chr3:157045365:G:A	chr3:156993106:C:G,chr3:156993117:T:C,chr3:157024860:A:T,chr3:157024884:T:A,chr3:157028125:C:T,chr3:157028221:A:C,chr3:157028232:C:T,chr3:157045359:C:T,chr3:157045368:G:T,chr3:157045370:G:C,chr3:157045373:T:G,chr3:157045383:G:T,chr3:157045400:G:C
Dmis; MAF<1e-4	17	MAP2K4	0.0001	Dmis	1.57999e-05	0.00313904	9.50013e-06	1.05	1.01~1.08	150	14	136	4	25	chr17:12081450:C:T,chr17:12095641:C:T,chr17:12113236:T:C,chr17:12141250:A:G	chr17:12054894:C:T,chr17:12054908:G:C,chr17:12081475:A:C,chr17:12095576:G:T,chr17:12095578:A:G,chr17:12095581:C:T,chr17:12095588:C:T,chr17:12107801:G:C,chr17:12107809:T:C,chr17:12107821:C:A,chr17:12107821:C:G,chr17:12107853:T:A,chr17:12110394:A:G,chr17:12113275:T:C,chr17:12113284:G:A,chr17:12113292:G:A,chr17:12113314:A:G,chr17:12125340:G:A,chr17:12129157:C:G,chr17:12129208:G:A,chr17:12129224:C:T,…
Dmis; MAF<1e-4	9	CD274	0.0001	Dmis	1.88721e-05	0.00264688	1.58248e-05	1.06	1.02~1.10	86	10	76	1	14	chr9:5457127:G:C	chr9:5456165:G:A,chr9:5456165:G:C,chr9:5457123:G:A,chr9:5457136:C:A,chr9:5457144:T:C,chr9:5457336:G:A,chr9:5457337:T:G,chr9:5457350:T:G,chr9:5457351:G:A,chr9:5457387:G:A,chr9:5457397:A:G,chr9:5462912:A:T,chr9:5462926:G:A,chr9:5462940:G:C
Dmis; MAF<1e-4	2	PROC	0.0001	Dmis	5.75208e-05	5.12509e-05	0.000288052	1.08	1.04~1.12	78	12	66	1	5	chr2:127421339:G:A	chr2:127421336:C:T,chr2:127421393:G:A,chr2:127421427:T:C,chr2:127423057:C:T,chr2:127423357:T:G
Dmis; MAF<1e-4	4	NEK1	0.0001	Dmis	6.34315e-05	6.79202e-05	0.000827964	1.03	1.01~1.04	842	60	782	24	144	chr4:169400279:G:A,chr4:169401664:C:G,chr4:169401668:G:T,chr4:169401688:T:A,chr4:169401690:G:C,chr4:169401720:C:T,chr4:169424564:T:C,chr4:169433653:A:C,chr4:169507083:T:A,chr4:169507102:T:C,chr4:169508292:A:T,chr4:169537855:C:T,chr4:169556025:T:C,chr4:169556034:T:C,chr4:169561538:C:G,chr4:169562137:C:G,chr4:169576980:T:G,chr4:169585462:G:A,chr4:169585485:G:A,chr4:169585489:C:T,chr4:169585506:G:C,…	chr4:169400263:A:C,chr4:169400267:T:C,chr4:169400285:G:A,chr4:169400288:C:T,chr4:169400345:C:A,chr4:169400357:C:A,chr4:169400574:G:C,chr4:169400603:A:G,chr4:169400627:C:T,chr4:169400628:T:A,chr4:169400645:C:T,chr4:169400651:T:C,chr4:169401682:C:G,chr4:169401816:G:A,chr4:169406614:G:A,chr4:169406674:T:C,chr4:169406675:C:A,chr4:169406675:C:G,chr4:169406686:G:T,chr4:169406740:C:T,chr4:169424560:T:C,…
Dmis; MAF<1e-4	3	EDEM1	0.0001	Dmis	7.03312e-05	6.09111e-05	0.0146072	1.04	1.02~1.06	392	34	358	8	109	chr3:5195226:A:G,chr3:5199598:G:A,chr3:5199689:C:T,chr3:5201874:C:T,chr3:5203018:C:T,chr3:5203099:G:A,chr3:5203126:G:A,chr3:5208204:G:T	chr3:5188142:G:C,chr3:5188160:A:T,chr3:5188199:G:T,chr3:5188208:C:T,chr3:5188229:T:C,chr3:5188230:A:G,chr3:5188235:A:G,chr3:5188250:G:A,chr3:5188255:C:A,chr3:5188256:C:G,chr3:5188256:C:T,chr3:5188265:G:C,chr3:5188269:T:C,chr3:5188279:C:G,chr3:5188302:A:G,chr3:5199610:G:A,chr3:5199634:G:A,chr3:5199639:C:G,chr3:5199668:C:T,chr3:5199676:G:A,chr3:5199676:G:C,chr3:5199677:T:C,chr3:5199689:C:G,chr3:520…
Dmis; MAF<1e-4	14	AKAP6	0.0001	Dmis	7.39938e-05	6.01256e-05	0.00479191	1.02	1.01~1.03	1545	97	1448	37	304	chr14:32433680:G:C,chr14:32535585:A:G,chr14:32535743:G:A,chr14:32535768:C:T,chr14:32545745:T:G,chr14:32545807:C:T,chr14:32546089:C:T,chr14:32546682:G:T,chr14:32546956:T:C,chr14:32577189:A:C,chr14:32577231:G:A,chr14:32600655:G:C,chr14:32600692:G:A,chr14:32678341:C:G,chr14:32678360:A:G,chr14:32696069:G:A,chr14:32732557:T:G,chr14:32735715:C:T,chr14:32735743:G:T,chr14:32773864:C:T,chr14:32821687:C:T,…	chr14:32433522:C:T,chr14:32433525:T:G,chr14:32433561:C:A,chr14:32433597:A:G,chr14:32433643:G:C,chr14:32433672:C:T,chr14:32433683:T:A,chr14:32433702:T:C,chr14:32433716:A:G,chr14:32433717:C:A,chr14:32433720:G:C,chr14:32433722:C:A,chr14:32433725:C:T,chr14:32433726:G:A,chr14:32433731:A:T,chr14:32433741:G:A,chr14:32433747:G:A,chr14:32433765:T:C,chr14:32433771:A:G,chr14:32433773:G:T,chr14:32535554:G:T,…
Dmis; MAF<1e-4	1	PTPRF	0.0001	Dmis	8.91301e-05	0.0623567	4.70528e-05	1.05	1.00~1.11	53	5	48	2	13	chr1:43619331:A:G,chr1:43620535:A:G	chr1:43569670:A:G,chr1:43588884:T:C,chr1:43591145:A:G,chr1:43591267:C:G,chr1:43613621:T:C,chr1:43617884:G:C,chr1:43619187:T:C,chr1:43619409:A:G,chr1:43619839:A:G,chr1:43620138:A:G,chr1:43620159:A:G,chr1:43620536:T:C,chr1:43621218:A:G
Dmis; MAF<1e-4	9	CFAP157	0.0001	Dmis	0.000119711	0.000698703	0.000117295	1.05	1.02~1.08	164	16	148	5	38	chr9:127707182:C:T,chr9:127709529:C:T,chr9:127709567:G:A,chr9:127709645:G:A,chr9:127710630:C:T	chr9:127707032:A:G,chr9:127707033:T:C,chr9:127707177:A:G,chr9:127707183:G:T,chr9:127707192:G:A,chr9:127709438:G:A,chr9:127709487:T:C,chr9:127709508:T:C,chr9:127709508:T:G,chr9:127709526:G:T,chr9:127709547:A:G,chr9:127709550:A:C,chr9:127709559:A:T,chr9:127709573:C:T,chr9:127709597:G:A,chr9:127709603:G:A,chr9:127709604:A:G,chr9:127709609:G:A,chr9:127709609:G:C,chr9:127709618:G:A,chr9:127709639:C:T,…
Dmis; MAF<1e-4	15	SLC51B	0.0001	Dmis	0.000210337	0.000210337	0.000210337	1.14	1.06~1.22	18	5	13	0	5		chr15:65050080:T:C,chr15:65050095:G:C,chr15:65050096:A:C,chr15:65051526:A:C,chr15:65051605:G:A
Dmis; MAF<1e-4	3	LEKR1	0.0001	Dmis	0.000219569	0.000324841	0.00023268	1.05	1.02~1.08	166	17	149	3	13	chr3:157028221:A:G,chr3:157028233:T:G,chr3:157045365:G:A	chr3:156993106:C:G,chr3:156993117:T:C,chr3:157024860:A:T,chr3:157024884:T:A,chr3:157028125:C:T,chr3:157028221:A:C,chr3:157028232:C:T,chr3:157045359:C:T,chr3:157045368:G:T,chr3:157045370:G:C,chr3:157045373:T:G,chr3:157045383:G:T,chr3:157045400:G:C
Dmis; MAF<1e-5	17	MAP2K4	1e-05	Dmis	4.85836e-06	4.85836e-06	4.85836e-06	1.12	1.07~1.17	37	9	28	0	24		chr17:12054894:C:T,chr17:12054908:G:C,chr17:12081475:A:C,chr17:12095576:G:T,chr17:12095578:A:G,chr17:12095581:C:T,chr17:12095588:C:T,chr17:12107801:G:C,chr17:12107809:T:C,chr17:12107821:C:A,chr17:12107821:C:G,chr17:12107853:T:A,chr17:12110394:A:G,chr17:12113275:T:C,chr17:12113284:G:A,chr17:12113314:A:G,chr17:12125340:G:A,chr17:12129157:C:G,chr17:12129208:G:A,chr17:12129224:C:T,chr17:12139861:A:G,…
Dmis; MAF<1e-5	12	MRPS35	1e-05	Dmis	5.07838e-06	5.07838e-06	5.07838e-06	1.09	1.05~1.14	69	12	57	0	39		chr12:27716300:C:G,chr12:27716333:T:C,chr12:27716348:C:T,chr12:27716379:T:C,chr12:27716387:C:G,chr12:27716388:C:G,chr12:27716397:T:C,chr12:27716406:C:T,chr12:27716411:A:C,chr12:27716450:C:G,chr12:27719809:T:G,chr12:27719827:T:C,chr12:27719850:C:A,chr12:27719851:A:C,chr12:27719854:G:A,chr12:27724091:T:C,chr12:27724155:G:A,chr12:27724166:G:A,chr12:27724170:G:A,chr12:27735457:C:T,chr12:27735480:G:T,…
Dmis; MAF<1e-5	12	POC1B	1e-05	Dmis	8.55322e-05	8.55322e-05	8.55322e-05	1.07	1.03~1.11	90	13	77	0	50		chr12:89421232:A:G,chr12:89421235:C:T,chr12:89425165:G:A,chr12:89466802:G:A,chr12:89466919:A:C,chr12:89467664:A:G,chr12:89467667:A:G,chr12:89467684:C:G,chr12:89470365:T:C,chr12:89470387:G:A,chr12:89470389:C:T,chr12:89470402:G:A,chr12:89470450:T:A,chr12:89470450:T:C,chr12:89470458:G:T,chr12:89470492:G:A,chr12:89471631:A:G,chr12:89471636:G:C,chr12:89471642:T:A,chr12:89471670:T:G,chr12:89471686:C:T,…
Dmis; MAF<1e-5	23	USP26	1e-05	Dmis	8.93441e-05	8.93441e-05	8.93441e-05	1.15	1.07~1.23	12	5	7	0	5		chr23:133026654:G:A,chr23:133026678:T:C,chr23:133026870:A:G,chr23:133027068:C:T,chr23:133027070:T:C
Dmis; MAF<1e-5	15	SLC51B	1e-05	Dmis	0.000109612	0.000109612	0.000109612	1.18	1.09~1.28	9	4	5	0	4		chr15:65050080:T:C,chr15:65050095:G:C,chr15:65051526:A:C,chr15:65051605:G:A
Dmis; MAF<1e-5	1	PTGER3	1e-05	Dmis	0.00044082	0.00044082	0.00044082	1.08	1.03~1.13	62	9	53	0	37		chr1:71012326:G:C,chr1:71012349:C:T,chr1:71012384:C:A,chr1:71012384:C:T,chr1:71012385:G:A,chr1:71046685:A:G,chr1:71046710:C:G,chr1:71046710:C:T,chr1:71046712:C:A,chr1:71046717:G:C,chr1:71046770:T:A,chr1:71046808:A:G,chr1:71046832:T:G,chr1:71046842:A:T,chr1:71046874:G:A,chr1:71047009:A:C,chr1:71047025:C:G,chr1:71047037:C:T,chr1:71047064:G:A,chr1:71047066:G:A,chr1:71047072:A:C,chr1:71047081:G:T,chr…
Dmis; MAF<1e-5	2	TRIB2	1e-05	Dmis	0.00044149	0.00044149	0.00044149	1.07	1.03~1.12	70	10	60	0	39		chr2:12718323:T:C,chr2:12718329:C:T,chr2:12718330:C:T,chr2:12718444:C:G,chr2:12718491:G:A,chr2:12723267:A:G,chr2:12723326:A:T,chr2:12723351:T:C,chr2:12723390:A:G,chr2:12723398:A:G,chr2:12723410:G:A,chr2:12723413:C:T,chr2:12723414:G:A,chr2:12723425:A:G,chr2:12723524:C:T,chr2:12740363:A:T,chr2:12740409:C:T,chr2:12740411:G:C,chr2:12740418:T:A,chr2:12740429:A:G,chr2:12740433:T:G,chr2:12740468:G:A,chr…
Dmis; MAF<1e-5	20	LAMP5	1e-05	Dmis	0.000459306	0.000459306	0.000459306	1.07	1.03~1.12	73	10	63	0	43		chr20:9514853:A:G,chr20:9514854:T:C,chr20:9515474:C:A,chr20:9515501:G:A,chr20:9515503:C:G,chr20:9515503:C:T,chr20:9515516:C:G,chr20:9515516:C:T,chr20:9515518:G:A,chr20:9515522:A:T,chr20:9515536:G:C,chr20:9515537:T:C,chr20:9515554:A:G,chr20:9515559:T:G,chr20:9515560:C:T,chr20:9515563:A:G,chr20:9515573:T:C,chr20:9515602:G:A,chr20:9515607:G:C,chr20:9516013:A:G,chr20:9516040:C:G,chr20:9516057:T:C,chr…
Dmis; MAF<1e-5	16	AQP8	1e-05	Dmis	0.000470147	0.000470147	0.000470147	1.07	1.03~1.11	82	11	71	0	42		chr16:25217295:C:T,chr16:25217297:T:C,chr16:25217306:G:A,chr16:25217315:G:T,chr16:25217344:C:G,chr16:25217386:G:T,chr16:25217435:G:C,chr16:25221458:G:A,chr16:25221459:G:A,chr16:25221461:G:A,chr16:25221464:C:G,chr16:25221477:C:A,chr16:25221483:C:T,chr16:25221503:G:A,chr16:25221506:G:T,chr16:25221507:G:T,chr16:25221557:G:C,chr16:25221557:G:T,chr16:25221566:G:A,chr16:25221566:G:C,chr16:25224405:C:T,…
Dmis; MAF<1e-5	7	RELN	1e-05	Dmis	0.000527104	0.000527104	0.000527104	1.03	1.01~1.04	767	52	715	0	416		chr7:103472885:A:C,chr7:103472885:A:G,chr7:103472888:A:G,chr7:103472904:G:A,chr7:103482918:C:G,chr7:103482919:C:T,chr7:103482927:C:T,chr7:103482935:C:G,chr7:103482943:G:A,chr7:103482948:A:G,chr7:103482964:G:A,chr7:103483671:A:G,chr7:103483711:C:T,chr7:103483728:A:T,chr7:103483732:C:T,chr7:103483734:T:C,chr7:103483755:A:T,chr7:103483759:C:T,chr7:103483762:C:A,chr7:103483841:C:T,chr7:103486200:G:C,…
LOF & Dmis; MAF<0.01	2	PROC	0.01	LOF & Dmis	1.21545e-10	3.05665e-08	4.10816e-11	1.07	1.05~1.10	168	25	143	3	25	chr2:127419805:G:T,chr2:127421339:G:A,chr2:127428469:GC:G	chr2:127418493:G:C,chr2:127419804:A:T,chr2:127419920:A:G,chr2:127419949:C:T,chr2:127419983:G:A,chr2:127421336:C:T,chr2:127421393:G:A,chr2:127421427:T:C,chr2:127422942:G:A,chr2:127423057:C:T,chr2:127423094:ACG:A,chr2:127423173:T:C,chr2:127423180:G:T,chr2:127423272:A:G,chr2:127423355:G:GCTGT,chr2:127423357:T:G,chr2:127423393:C:T,chr2:127426101:G:GTT,chr2:127426144:C:T,chr2:127426228:G:C,chr2:127427…
LOF & Dmis; MAF<0.01	12	STAB2	0.01	LOF & Dmis	5.98447e-08	8.54924e-09	0.00146875	1.01	1.01~1.02	7385	412	6973	85	403	chr12:103594418:ACT:A,chr12:103594435:G:A,chr12:103594442:G:T,chr12:103631694:G:A,chr12:103637132:T:C,chr12:103638033:C:T,chr12:103638143:C:A,chr12:103638181:C:T,chr12:103648706:G:T,chr12:103648716:G:T,chr12:103648719:A:T,chr12:103648742:A:G,chr12:103648751:C:T,chr12:103648789:G:A,chr12:103650561:G:A,chr12:103655502:C:T,chr12:103660329:A:G,chr12:103669571:C:T,chr12:103670715:G:T,chr12:103670750:G…	chr12:103590907:G:GTGAT,chr12:103590945:C:T,chr12:103590951:T:A,chr12:103590953:C:A,chr12:103590976:G:A,chr12:103590984:G:A,chr12:103590985:G:A,chr12:103591029:A:T,chr12:103594393:A:G,chr12:103594394:G:C,chr12:103594396:T:A,chr12:103594396:T:C,chr12:103594494:G:C,chr12:103594495:G:A,chr12:103620467:G:A,chr12:103620471:G:T,chr12:103620522:G:A,chr12:103620530:G:T,chr12:103620543:G:T,chr12:103620549…
LOF & Dmis; MAF<0.01	3	PROS1	0.01	LOF & Dmis	2.72934e-07	8.79342e-07	6.52899e-07	1.02	1.01~1.03	1580	107	1473	12	86	chr3:93874298:C:T,chr3:93874387:G:A,chr3:93877004:A:G,chr3:93884887:G:A,chr3:93884889:G:A,chr3:93893067:C:T,chr3:93893108:A:T,chr3:93896595:G:A,chr3:93898483:C:T,chr3:93905828:C:T,chr3:93910681:C:T,chr3:93927251:G:A	chr3:93874243:C:T,chr3:93874284:G:C,chr3:93874342:T:C,chr3:93874368:A:T,chr3:93874384:G:C,chr3:93874387:G:T,chr3:93877035:G:A,chr3:93877070:GGT:G,chr3:93879161:A:G,chr3:93879289:C:T,chr3:93879315:C:A,chr3:93884725:TA:T,chr3:93884741:A:T,chr3:93884755:C:A,chr3:93884800:G:A,chr3:93884856:A:G,chr3:93884868:C:T,chr3:93884869:G:A,chr3:93884869:G:C,chr3:93884877:C:G,chr3:93884884:G:T,chr3:93884891:G:T,…
LOF & Dmis; MAF<0.01	20	SRSF6	0.01	LOF & Dmis	6.56759e-07	1.00971e-06	2.35971e-06	1.04	1.02~1.06	488	45	443	4	60	chr20:43460111:C:T,chr20:43460201:C:T,chr20:43460202:G:A,chr20:43460908:A:G	chr20:43458050:T:C,chr20:43458082:GA:G,chr20:43458090:G:C,chr20:43458103:G:A,chr20:43458103:G:T,chr20:43458104:G:A,chr20:43458112:C:T,chr20:43458130:C:G,chr20:43458380:G:C,chr20:43458383:G:T,chr20:43458393:A:G,chr20:43458399:A:G,chr20:43458410:T:G,chr20:43458422:G:C,chr20:43458431:C:G,chr20:43458444:G:C,chr20:43458474:G:A,chr20:43458476:C:T,chr20:43459833:C:T,chr20:43459861:ATCTT:A,chr20:43459870…
LOF & Dmis; MAF<0.01	9	PHPT1	0.01	LOF & Dmis	6.82055e-07	1.30056e-06	5.76745e-07	1.08	1.05~1.11	108	17	91	2	16	chr9:136850063:TGTGA:T,chr9:136850096:CAG:C	chr9:136849432:T:C,chr9:136849432:T:G,chr9:136849433:G:A,chr9:136849592:T:C,chr9:136850045:C:T,chr9:136850068:GTGTC:G,chr9:136850557:C:T,chr9:136850561:G:A,chr9:136850754:G:A,chr9:136850754:G:C,chr9:136850766:T:TG,chr9:136850770:C:T,chr9:136850786:CTG:C,chr9:136850796:C:CA,chr9:136850829:G:A,chr9:136850845:T:C
LOF & Dmis; MAF<0.01	9	CD274	0.01	LOF & Dmis	1.45361e-05	0.00540301	1.00964e-05	1.05	1.01~1.09	112	11	101	2	21	chr9:5457127:G:C,chr9:5462970:T:G	chr9:5456099:G:C,chr9:5456115:T:C,chr9:5456165:G:A,chr9:5456165:G:C,chr9:5457123:G:A,chr9:5457136:C:A,chr9:5457144:T:C,chr9:5457161:AAAAC:A,chr9:5457336:G:A,chr9:5457337:T:G,chr9:5457350:T:G,chr9:5457351:G:A,chr9:5457387:G:A,chr9:5457397:A:G,chr9:5462832:AG:A,chr9:5462901:A:AT,chr9:5462912:A:T,chr9:5462926:G:A,chr9:5462940:G:C,chr9:5462992:A:AAG,chr9:5466830:G:T
LOF & Dmis; MAF<0.01	2	MYO7B	0.01	LOF & Dmis	1.85329e-05	0.00128612	1.05406e-05	1.01	1.00~1.01	14861	710	14151	101	457	chr2:127565278:C:T,chr2:127565305:G:A,chr2:127565310:G:T,chr2:127566692:C:T,chr2:127566752:C:T,chr2:127566760:T:C,chr2:127569812:C:T,chr2:127569815:A:G,chr2:127569866:C:T,chr2:127573943:C:T,chr2:127573949:G:A,chr2:127573961:C:T,chr2:127573962:G:A,chr2:127574018:C:T,chr2:127574024:G:A,chr2:127576608:G:A,chr2:127576698:A:G,chr2:127578223:G:A,chr2:127578275:TG:T,chr2:127581894:C:T,chr2:127581990:C:T…	chr2:127564151:AGG:A,chr2:127564152:G:C,chr2:127564154:G:T,chr2:127564161:C:CGT,chr2:127564162:G:A,chr2:127564162:G:T,chr2:127564166:G:C,chr2:127564207:G:A,chr2:127564231:CCAGGCAAAGT:C,chr2:127564258:G:A,chr2:127565245:C:T,chr2:127565293:C:T,chr2:127565296:G:A,chr2:127565303:A:T,chr2:127565309:T:C,chr2:127565311:A:T,chr2:127565315:G:C,chr2:127565323:G:A,chr2:127565323:G:T,chr2:127565332:G:A,chr2:…
LOF & Dmis; MAF<0.01	3	MIX23	0.01	LOF & Dmis	2.20713e-05	2.98185e-05	3.27586e-05	1.08	1.04~1.12	85	13	72	3	13	chr3:122371751:A:C,chr3:122383155:A:T,chr3:122383172:A:T	chr3:122359901:G:A,chr3:122359902:G:T,chr3:122362966:A:G,chr3:122368241:C:A,chr3:122368244:G:A,chr3:122368248:G:GT,chr3:122368291:ACT:A,chr3:122368307:CA:C,chr3:122371692:T:A,chr3:122371712:A:AT,chr3:122371725:AGGAAGCTGTT:A,chr3:122383186:GAA:G,chr3:122383191:C:A
LOF & Dmis; MAF<0.01	17	OR3A2	0.01	LOF & Dmis	2.33043e-05	2.27536e-05	0.000128701	1.06	1.03~1.09	178	20	158	4	13	chr17:3278230:G:A,chr17:3278547:T:G,chr17:3278854:G:A,chr17:3278916:A:C	chr17:3278002:G:A,chr17:3278003:C:T,chr17:3278017:G:A,chr17:3278078:GA:G,chr17:3278209:G:A,chr17:3278256:T:C,chr17:3278350:G:A,chr17:3278536:C:T,chr17:3278545:G:A,chr17:3278556:A:G,chr17:3278805:T:A,chr17:3278840:CA:C,chr17:3278845:C:A
LOF & Dmis; MAF<0.01	2	FOXN2	0.01	LOF & Dmis	6.24314e-05	7.31531e-05	0.000285998	1.04	1.02~1.06	334	29	305	7	74	chr2:48346727:G:C,chr2:48346749:A:G,chr2:48374937:C:T,chr2:48375130:A:T,chr2:48375303:C:T,chr2:48375378:C:T,chr2:48375433:G:A	chr2:48346222:C:T,chr2:48346252:C:A,chr2:48346254:G:T,chr2:48346267:C:G,chr2:48346284:T:A,chr2:48346305:G:A,chr2:48346310:C:A,chr2:48346339:C:G,chr2:48346383:A:G,chr2:48346386:A:T,chr2:48346395:T:G,chr2:48346425:A:G,chr2:48346437:G:A,chr2:48346437:G:T,chr2:48346480:A:AG,chr2:48346483:G:A,chr2:48346483:G:T,chr2:48346486:A:G,chr2:48346546:C:T,chr2:48346555:C:T,chr2:48346558:A:G,chr2:48346581:A:G,ch…
LOF & Dmis; MAF<0.001	2	PROC	0.001	LOF & Dmis	1.21545e-10	3.05665e-08	4.10816e-11	1.07	1.05~1.10	168	25	143	3	25	chr2:127419805:G:T,chr2:127421339:G:A,chr2:127428469:GC:G	chr2:127418493:G:C,chr2:127419804:A:T,chr2:127419920:A:G,chr2:127419949:C:T,chr2:127419983:G:A,chr2:127421336:C:T,chr2:127421393:G:A,chr2:127421427:T:C,chr2:127422942:G:A,chr2:127423057:C:T,chr2:127423094:ACG:A,chr2:127423173:T:C,chr2:127423180:G:T,chr2:127423272:A:G,chr2:127423355:G:GCTGT,chr2:127423357:T:G,chr2:127423393:C:T,chr2:127426101:G:GTT,chr2:127426144:C:T,chr2:127426228:G:C,chr2:127427…
LOF & Dmis; MAF<0.001	12	STAB2	0.001	LOF & Dmis	2.47671e-07	1.67067e-07	0.000313785	1.02	1.01~1.02	4361	259	4102	84	403	chr12:103594418:ACT:A,chr12:103594435:G:A,chr12:103594442:G:T,chr12:103631694:G:A,chr12:103637132:T:C,chr12:103638033:C:T,chr12:103638143:C:A,chr12:103638181:C:T,chr12:103648706:G:T,chr12:103648716:G:T,chr12:103648719:A:T,chr12:103648742:A:G,chr12:103648751:C:T,chr12:103648789:G:A,chr12:103650561:G:A,chr12:103655502:C:T,chr12:103660329:A:G,chr12:103669571:C:T,chr12:103670715:G:T,chr12:103670750:G…	chr12:103590907:G:GTGAT,chr12:103590945:C:T,chr12:103590951:T:A,chr12:103590953:C:A,chr12:103590976:G:A,chr12:103590984:G:A,chr12:103590985:G:A,chr12:103591029:A:T,chr12:103594393:A:G,chr12:103594394:G:C,chr12:103594396:T:A,chr12:103594396:T:C,chr12:103594494:G:C,chr12:103594495:G:A,chr12:103620467:G:A,chr12:103620471:G:T,chr12:103620522:G:A,chr12:103620530:G:T,chr12:103620543:G:T,chr12:103620549…
LOF & Dmis; MAF<0.001	3	PROS1	0.001	LOF & Dmis	2.72934e-07	8.79342e-07	6.52899e-07	1.02	1.01~1.03	1580	107	1473	12	86	chr3:93874298:C:T,chr3:93874387:G:A,chr3:93877004:A:G,chr3:93884887:G:A,chr3:93884889:G:A,chr3:93893067:C:T,chr3:93893108:A:T,chr3:93896595:G:A,chr3:93898483:C:T,chr3:93905828:C:T,chr3:93910681:C:T,chr3:93927251:G:A	chr3:93874243:C:T,chr3:93874284:G:C,chr3:93874342:T:C,chr3:93874368:A:T,chr3:93874384:G:C,chr3:93874387:G:T,chr3:93877035:G:A,chr3:93877070:GGT:G,chr3:93879161:A:G,chr3:93879289:C:T,chr3:93879315:C:A,chr3:93884725:TA:T,chr3:93884741:A:T,chr3:93884755:C:A,chr3:93884800:G:A,chr3:93884856:A:G,chr3:93884868:C:T,chr3:93884869:G:A,chr3:93884869:G:C,chr3:93884877:C:G,chr3:93884884:G:T,chr3:93884891:G:T,…
LOF & Dmis; MAF<0.001	20	SRSF6	0.001	LOF & Dmis	6.56759e-07	1.00971e-06	2.35971e-06	1.04	1.02~1.06	488	45	443	4	60	chr20:43460111:C:T,chr20:43460201:C:T,chr20:43460202:G:A,chr20:43460908:A:G	chr20:43458050:T:C,chr20:43458082:GA:G,chr20:43458090:G:C,chr20:43458103:G:A,chr20:43458103:G:T,chr20:43458104:G:A,chr20:43458112:C:T,chr20:43458130:C:G,chr20:43458380:G:C,chr20:43458383:G:T,chr20:43458393:A:G,chr20:43458399:A:G,chr20:43458410:T:G,chr20:43458422:G:C,chr20:43458431:C:G,chr20:43458444:G:C,chr20:43458474:G:A,chr20:43458476:C:T,chr20:43459833:C:T,chr20:43459861:ATCTT:A,chr20:43459870…
LOF & Dmis; MAF<0.001	9	PHPT1	0.001	LOF & Dmis	6.82055e-07	1.30056e-06	5.76745e-07	1.08	1.05~1.11	108	17	91	2	16	chr9:136850063:TGTGA:T,chr9:136850096:CAG:C	chr9:136849432:T:C,chr9:136849432:T:G,chr9:136849433:G:A,chr9:136849592:T:C,chr9:136850045:C:T,chr9:136850068:GTGTC:G,chr9:136850557:C:T,chr9:136850561:G:A,chr9:136850754:G:A,chr9:136850754:G:C,chr9:136850766:T:TG,chr9:136850770:C:T,chr9:136850786:CTG:C,chr9:136850796:C:CA,chr9:136850829:G:A,chr9:136850845:T:C
LOF & Dmis; MAF<0.001	9	CD274	0.001	LOF & Dmis	1.45361e-05	0.00540301	1.00964e-05	1.05	1.01~1.09	112	11	101	2	21	chr9:5457127:G:C,chr9:5462970:T:G	chr9:5456099:G:C,chr9:5456115:T:C,chr9:5456165:G:A,chr9:5456165:G:C,chr9:5457123:G:A,chr9:5457136:C:A,chr9:5457144:T:C,chr9:5457161:AAAAC:A,chr9:5457336:G:A,chr9:5457337:T:G,chr9:5457350:T:G,chr9:5457351:G:A,chr9:5457387:G:A,chr9:5457397:A:G,chr9:5462832:AG:A,chr9:5462901:A:AT,chr9:5462912:A:T,chr9:5462926:G:A,chr9:5462940:G:C,chr9:5462992:A:AAG,chr9:5466830:G:T
LOF & Dmis; MAF<0.001	3	MIX23	0.001	LOF & Dmis	2.20713e-05	2.98185e-05	3.27586e-05	1.08	1.04~1.12	85	13	72	3	13	chr3:122371751:A:C,chr3:122383155:A:T,chr3:122383172:A:T	chr3:122359901:G:A,chr3:122359902:G:T,chr3:122362966:A:G,chr3:122368241:C:A,chr3:122368244:G:A,chr3:122368248:G:GT,chr3:122368291:ACT:A,chr3:122368307:CA:C,chr3:122371692:T:A,chr3:122371712:A:AT,chr3:122371725:AGGAAGCTGTT:A,chr3:122383186:GAA:G,chr3:122383191:C:A
LOF & Dmis; MAF<0.001	17	OR3A2	0.001	LOF & Dmis	2.33043e-05	2.27536e-05	0.000128701	1.06	1.03~1.09	178	20	158	4	13	chr17:3278230:G:A,chr17:3278547:T:G,chr17:3278854:G:A,chr17:3278916:A:C	chr17:3278002:G:A,chr17:3278003:C:T,chr17:3278017:G:A,chr17:3278078:GA:G,chr17:3278209:G:A,chr17:3278256:T:C,chr17:3278350:G:A,chr17:3278536:C:T,chr17:3278545:G:A,chr17:3278556:A:G,chr17:3278805:T:A,chr17:3278840:CA:C,chr17:3278845:C:A
LOF & Dmis; MAF<0.001	14	AKAP6	0.001	LOF & Dmis	3.44163e-05	2.22871e-05	0.0137811	1.02	1.01~1.02	2678	157	2521	45	371	chr14:32433494:A:G,chr14:32433680:G:C,chr14:32535585:A:G,chr14:32535743:G:A,chr14:32535768:C:T,chr14:32545745:T:G,chr14:32545807:C:T,chr14:32546089:C:T,chr14:32546682:G:T,chr14:32546956:T:C,chr14:32577189:A:C,chr14:32577231:G:A,chr14:32600655:G:C,chr14:32600692:G:A,chr14:32678341:C:G,chr14:32678360:A:G,chr14:32696069:G:A,chr14:32732557:T:G,chr14:32735715:C:T,chr14:32735736:A:G,chr14:32735743:G:T,…	chr14:32433496:G:A,chr14:32433496:G:C,chr14:32433518:TC:T,chr14:32433522:C:T,chr14:32433525:T:G,chr14:32433561:C:A,chr14:32433597:A:G,chr14:32433601:G:GGGTGA,chr14:32433643:G:C,chr14:32433672:C:T,chr14:32433683:T:A,chr14:32433702:T:C,chr14:32433716:A:G,chr14:32433717:C:A,chr14:32433720:G:C,chr14:32433722:C:A,chr14:32433725:C:T,chr14:32433726:G:A,chr14:32433731:A:T,chr14:32433741:G:A,chr14:3243374…
LOF & Dmis; MAF<0.001	4	FGG	0.001	LOF & Dmis	3.92063e-05	4.47536e-05	0.000207553	1.03	1.01~1.04	773	56	717	13	77	chr4:154604910:C:A,chr4:154604911:C:A,chr4:154604956:G:T,chr4:154604966:C:T,chr4:154605066:C:A,chr4:154608508:T:C,chr4:154608522:C:A,chr4:154608547:T:G,chr4:154608608:A:G,chr4:154609667:A:C,chr4:154610096:G:A,chr4:154612186:T:A,chr4:154612201:C:T	chr4:154604355:C:A,chr4:154604838:A:T,chr4:154604896:C:A,chr4:154604914:GGT:G,chr4:154604923:G:T,chr4:154604947:T:C,chr4:154604963:C:G,chr4:154604968:T:C,chr4:154604981:CATGGA:C,chr4:154605010:C:T,chr4:154605034:C:A,chr4:154605034:C:T,chr4:154605054:G:A,chr4:154605066:C:T,chr4:154606705:C:T,chr4:154606735:C:T,chr4:154606749:A:T,chr4:154606764:C:G,chr4:154606767:T:C,chr4:154606769:C:A,chr4:1546068…
LOF & Dmis; MAF<1e-4	2	PROC	0.0001	LOF & Dmis	1.21545e-10	3.05665e-08	4.10816e-11	1.07	1.05~1.10	168	25	143	3	25	chr2:127419805:G:T,chr2:127421339:G:A,chr2:127428469:GC:G	chr2:127418493:G:C,chr2:127419804:A:T,chr2:127419920:A:G,chr2:127419949:C:T,chr2:127419983:G:A,chr2:127421336:C:T,chr2:127421393:G:A,chr2:127421427:T:C,chr2:127422942:G:A,chr2:127423057:C:T,chr2:127423094:ACG:A,chr2:127423173:T:C,chr2:127423180:G:T,chr2:127423272:A:G,chr2:127423355:G:GCTGT,chr2:127423357:T:G,chr2:127423393:C:T,chr2:127426101:G:GTT,chr2:127426144:C:T,chr2:127426228:G:C,chr2:127427…
LOF & Dmis; MAF<1e-4	3	PROS1	0.0001	LOF & Dmis	5.98113e-08	1.76618e-06	7.59753e-08	1.04	1.03~1.06	406	39	367	8	86	chr3:93874387:G:A,chr3:93877004:A:G,chr3:93884887:G:A,chr3:93893067:C:T,chr3:93893108:A:T,chr3:93896595:G:A,chr3:93905828:C:T,chr3:93927251:G:A	chr3:93874243:C:T,chr3:93874284:G:C,chr3:93874342:T:C,chr3:93874368:A:T,chr3:93874384:G:C,chr3:93874387:G:T,chr3:93877035:G:A,chr3:93877070:GGT:G,chr3:93879161:A:G,chr3:93879289:C:T,chr3:93879315:C:A,chr3:93884725:TA:T,chr3:93884741:A:T,chr3:93884755:C:A,chr3:93884800:G:A,chr3:93884856:A:G,chr3:93884868:C:T,chr3:93884869:G:A,chr3:93884869:G:C,chr3:93884877:C:G,chr3:93884884:G:T,chr3:93884891:G:T,…
LOF & Dmis; MAF<1e-4	9	PHPT1	0.0001	LOF & Dmis	6.82055e-07	1.30056e-06	5.76745e-07	1.08	1.05~1.11	108	17	91	2	16	chr9:136850063:TGTGA:T,chr9:136850096:CAG:C	chr9:136849432:T:C,chr9:136849432:T:G,chr9:136849433:G:A,chr9:136849592:T:C,chr9:136850045:C:T,chr9:136850068:GTGTC:G,chr9:136850557:C:T,chr9:136850561:G:A,chr9:136850754:G:A,chr9:136850754:G:C,chr9:136850766:T:TG,chr9:136850770:C:T,chr9:136850786:CTG:C,chr9:136850796:C:CA,chr9:136850829:G:A,chr9:136850845:T:C
LOF & Dmis; MAF<1e-4	9	CD274	0.0001	LOF & Dmis	1.45361e-05	0.00540301	1.00964e-05	1.05	1.01~1.09	112	11	101	2	21	chr9:5457127:G:C,chr9:5462970:T:G	chr9:5456099:G:C,chr9:5456115:T:C,chr9:5456165:G:A,chr9:5456165:G:C,chr9:5457123:G:A,chr9:5457136:C:A,chr9:5457144:T:C,chr9:5457161:AAAAC:A,chr9:5457336:G:A,chr9:5457337:T:G,chr9:5457350:T:G,chr9:5457351:G:A,chr9:5457387:G:A,chr9:5457397:A:G,chr9:5462832:AG:A,chr9:5462901:A:AT,chr9:5462912:A:T,chr9:5462926:G:A,chr9:5462940:G:C,chr9:5462992:A:AAG,chr9:5466830:G:T
LOF & Dmis; MAF<1e-4	6	KCNK16	0.0001	LOF & Dmis	1.61446e-05	1.22478e-05	0.000218001	1.04	1.02~1.06	423	38	385	10	61	chr6:39315123:C:CT,chr6:39316849:G:C,chr6:39316889:A:G,chr6:39317829:A:G,chr6:39317872:C:T,chr6:39317896:C:G,chr6:39322341:T:G,chr6:39322344:A:G,chr6:39322462:G:A,chr6:39322462:GC:G	chr6:39315008:TC:T,chr6:39315073:AG:A,chr6:39315130:C:T,chr6:39315142:AC:A,chr6:39315149:C:T,chr6:39315237:G:A,chr6:39315292:TGA:T,chr6:39315313:GGA:G,chr6:39315415:GAAGTT:G,chr6:39316300:A:G,chr6:39316337:AG:A,chr6:39316342:GC:G,chr6:39316442:C:G,chr6:39316811:C:T,chr6:39316833:A:AG,chr6:39316833:A:G,chr6:39316835:A:C,chr6:39316840:C:G,chr6:39316842:C:A,chr6:39316842:C:T,chr6:39316880:G:A,chr6:3…
LOF & Dmis; MAF<1e-4	1	CENPF	0.0001	LOF & Dmis	1.68019e-05	0.0624256	1.12732e-05	1.01	1.00~1.03	891	49	842	20	146	chr1:214614833:TTGAAAATGAAAAAACCGAGGGTACAAACC:T,chr1:214620653:A:C,chr1:214641878:AAGAG:A,chr1:214642041:C:T,chr1:214642110:AT:A,chr1:214642127:CTG:C,chr1:214642509:G:T,chr1:214642877:AGG:A,chr1:214644569:C:T,chr1:214644711:CA:C,chr1:214645424:G:T,chr1:214645482:C:CA,chr1:214645815:C:G,chr1:214645996:G:GA,chr1:214646382:C:CT,chr1:214652990:G:T,chr1:214658877:CT:C,chr1:214658922:GC:G,chr1:21466363…	chr1:214613778:G:A,chr1:214613851:G:T,chr1:214613905:C:CA,chr1:214614831:G:C,chr1:214614835:G:T,chr1:214614849:C:CG,chr1:214614884:T:A,chr1:214614976:C:T,chr1:214615006:A:T,chr1:214615026:AAGGT:A,chr1:214619179:C:T,chr1:214619191:G:T,chr1:214620722:C:A,chr1:214620739:C:T,chr1:214620829:C:T,chr1:214620859:C:T,chr1:214620878:CTAAT:C,chr1:214622077:A:G,chr1:214622193:T:TGA,chr1:214622282:G:A,chr1:21…
LOF & Dmis; MAF<1e-4	12	STAB2	0.0001	LOF & Dmis	1.843e-05	1.9465e-05	0.000645061	1.02	1.01~1.02	2934	173	2761	73	403	chr12:103594418:ACT:A,chr12:103594442:G:T,chr12:103631694:G:A,chr12:103637132:T:C,chr12:103638143:C:A,chr12:103638181:C:T,chr12:103648706:G:T,chr12:103648716:G:T,chr12:103648719:A:T,chr12:103648742:A:G,chr12:103648751:C:T,chr12:103648789:G:A,chr12:103650561:G:A,chr12:103655502:C:T,chr12:103660329:A:G,chr12:103669571:C:T,chr12:103670715:G:T,chr12:103670750:G:A,chr12:103673925:G:C,chr12:103673993:G…	chr12:103590907:G:GTGAT,chr12:103590945:C:T,chr12:103590951:T:A,chr12:103590953:C:A,chr12:103590976:G:A,chr12:103590984:G:A,chr12:103590985:G:A,chr12:103591029:A:T,chr12:103594393:A:G,chr12:103594394:G:C,chr12:103594396:T:A,chr12:103594396:T:C,chr12:103594494:G:C,chr12:103594495:G:A,chr12:103620467:G:A,chr12:103620471:G:T,chr12:103620522:G:A,chr12:103620530:G:T,chr12:103620543:G:T,chr12:103620549…
LOF & Dmis; MAF<1e-4	3	MIX23	0.0001	LOF & Dmis	2.20713e-05	2.98185e-05	3.27586e-05	1.08	1.04~1.12	85	13	72	3	13	chr3:122371751:A:C,chr3:122383155:A:T,chr3:122383172:A:T	chr3:122359901:G:A,chr3:122359902:G:T,chr3:122362966:A:G,chr3:122368241:C:A,chr3:122368244:G:A,chr3:122368248:G:GT,chr3:122368291:ACT:A,chr3:122368307:CA:C,chr3:122371692:T:A,chr3:122371712:A:AT,chr3:122371725:AGGAAGCTGTT:A,chr3:122383186:GAA:G,chr3:122383191:C:A
LOF & Dmis; MAF<1e-4	16	LYRM1	0.0001	LOF & Dmis	3.85069e-05	0.00464681	3.3331e-05	1.04	1.01~1.07	175	16	159	6	25	chr16:20915578:A:T,chr16:20915581:T:A,chr16:20915674:T:C,chr16:20920141:T:C,chr16:20923999:G:A,chr16:20924009:C:T	chr16:20915556:A:G,chr16:20915571:C:T,chr16:20915572:G:A,chr16:20915583:C:A,chr16:20915583:C:T,chr16:20915589:C:T,chr16:20915590:T:C,chr16:20915592:T:C,chr16:20915593:A:G,chr16:20915670:T:G,chr16:20915671:A:G,chr16:20915678:AAATG:A,chr16:20915706:A:G,chr16:20920158:G:C,chr16:20920168:C:A,chr16:20920203:T:A,chr16:20920215:G:A,chr16:20920216:T:C,chr16:20924015:A:G,chr16:20924048:C:T,chr16:20924054:…
LOF & Dmis; MAF<1e-4	3	EDEM1	0.0001	LOF & Dmis	4.55395e-05	3.93861e-05	0.0281559	1.03	1.02~1.05	633	49	584	13	151	chr3:5187809:C:T,chr3:5187994:T:TG,chr3:5195226:A:G,chr3:5199598:G:A,chr3:5199689:C:T,chr3:5201874:C:T,chr3:5203018:C:T,chr3:5203099:G:A,chr3:5203126:G:A,chr3:5203136:T:TA,chr3:5207192:CTA:C,chr3:5208204:G:T,chr3:5215886:C:T	chr3:5187807:T:C,chr3:5187807:T:G,chr3:5187813:G:A,chr3:5187907:C:A,chr3:5187908:C:T,chr3:5187991:G:GC,chr3:5187995:G:GT,chr3:5188104:G:A,chr3:5188142:G:C,chr3:5188160:A:T,chr3:5188170:TC:T,chr3:5188180:G:A,chr3:5188199:G:T,chr3:5188208:C:T,chr3:5188229:T:C,chr3:5188230:A:G,chr3:5188235:A:G,chr3:5188250:G:A,chr3:5188255:C:A,chr3:5188256:C:G,chr3:5188256:C:T,chr3:5188265:G:C,chr3:5188269:T:C,chr3:…
LOF & Dmis; MAF<1e-5	3	PROS1	1e-05	LOF & Dmis	1.30578e-09	1.30578e-09	1.30578e-09	1.08	1.06~1.11	138	24	114	0	82		chr3:93874243:C:T,chr3:93874284:G:C,chr3:93874342:T:C,chr3:93874368:A:T,chr3:93874384:G:C,chr3:93874387:G:T,chr3:93877035:G:A,chr3:93877070:GGT:G,chr3:93879161:A:G,chr3:93879289:C:T,chr3:93879315:C:A,chr3:93884725:TA:T,chr3:93884741:A:T,chr3:93884755:C:A,chr3:93884800:G:A,chr3:93884856:A:G,chr3:93884869:G:A,chr3:93884869:G:C,chr3:93884877:C:G,chr3:93884884:G:T,chr3:93884891:G:T,chr3:93886403:C:A,…
LOF & Dmis; MAF<1e-5	2	PROC	1e-05	LOF & Dmis	5.03812e-09	5.03812e-09	5.03812e-09	1.12	1.08~1.17	53	14	39	0	25		chr2:127418493:G:C,chr2:127419804:A:T,chr2:127419920:A:G,chr2:127419949:C:T,chr2:127419983:G:A,chr2:127421336:C:T,chr2:127421393:G:A,chr2:127421427:T:C,chr2:127422942:G:A,chr2:127423057:C:T,chr2:127423094:ACG:A,chr2:127423173:T:C,chr2:127423180:G:T,chr2:127423272:A:G,chr2:127423355:G:GCTGT,chr2:127423357:T:G,chr2:127423393:C:T,chr2:127426101:G:GTT,chr2:127426144:C:T,chr2:127426228:G:C,chr2:127427…
LOF & Dmis; MAF<1e-5	1	CENPF	1e-05	LOF & Dmis	2.1108e-05	2.1108e-05	2.1108e-05	1.05	1.03~1.07	257	26	231	0	138		chr1:214613778:G:A,chr1:214613851:G:T,chr1:214613905:C:CA,chr1:214614831:G:C,chr1:214614835:G:T,chr1:214614849:C:CG,chr1:214614884:T:A,chr1:214614976:C:T,chr1:214615006:A:T,chr1:214615026:AAGGT:A,chr1:214619179:C:T,chr1:214619191:G:T,chr1:214620722:C:A,chr1:214620829:C:T,chr1:214620859:C:T,chr1:214620878:CTAAT:C,chr1:214622077:A:G,chr1:214622193:T:TGA,chr1:214622282:G:A,chr1:214629044:A:G,chr1:21…
LOF & Dmis; MAF<1e-5	17	MAP2K4	1e-05	LOF & Dmis	3.22673e-05	3.22673e-05	3.22673e-05	1.1	1.05~1.15	43	9	34	0	29		chr17:12020887:A:G,chr17:12054894:C:T,chr17:12054908:G:C,chr17:12081353:CAG:C,chr17:12081475:A:C,chr17:12095576:G:T,chr17:12095578:A:G,chr17:12095581:C:T,chr17:12095588:C:T,chr17:12095595:T:TG,chr17:12107801:G:C,chr17:12107809:T:C,chr17:12107821:C:A,chr17:12107821:C:G,chr17:12107853:T:A,chr17:12110394:A:G,chr17:12113275:T:C,chr17:12113284:G:A,chr17:12113314:A:G,chr17:12113329:CAA:C,chr17:12125340…
LOF & Dmis; MAF<1e-5	17	LRRC37A2	1e-05	LOF & Dmis	4.13601e-05	4.13601e-05	4.13601e-05	1.2	1.10~1.31	8	4	4	0	4		chr17:46548835:C:A,chr17:46549102:CAA:C,chr17:46549474:G:A,chr17:46553412:C:T
LOF & Dmis; MAF<1e-5	7	RELN	1e-05	LOF & Dmis	0.000109055	0.000109055	0.000109055	1.03	1.01~1.04	879	61	818	0	494		chr7:103472815:TG:T,chr7:103472858:CTG:C,chr7:103472885:A:C,chr7:103472885:A:G,chr7:103472888:A:G,chr7:103472904:G:A,chr7:103472909:C:G,chr7:103482918:C:G,chr7:103482919:C:T,chr7:103482927:C:T,chr7:103482935:C:G,chr7:103482943:G:A,chr7:103482948:A:G,chr7:103482964:G:A,chr7:103483671:A:G,chr7:103483711:C:T,chr7:103483728:A:T,chr7:103483732:C:T,chr7:103483734:T:C,chr7:103483755:A:T,chr7:103483759:C…
LOF & Dmis; MAF<1e-5	20	SRSF6	1e-05	LOF & Dmis	0.000219176	0.000219176	0.000219176	1.07	1.03~1.10	103	13	90	0	56		chr20:43458050:T:C,chr20:43458082:GA:G,chr20:43458090:G:C,chr20:43458103:G:A,chr20:43458103:G:T,chr20:43458104:G:A,chr20:43458112:C:T,chr20:43458130:C:G,chr20:43458380:G:C,chr20:43458383:G:T,chr20:43458393:A:G,chr20:43458399:A:G,chr20:43458410:T:G,chr20:43458422:G:C,chr20:43458431:C:G,chr20:43458474:G:A,chr20:43458476:C:T,chr20:43459833:C:T,chr20:43459861:ATCTT:A,chr20:43459870:G:A,chr20:43459879…
LOF & Dmis; MAF<1e-5	19	ZNF526	1e-05	LOF & Dmis	0.000231942	0.000231942	0.000231942	1.05	1.02~1.08	153	17	136	0	74		chr19:42224414:TG:T,chr19:42224450:C:A,chr19:42224587:T:A,chr19:42224837:G:A,chr19:42224839:C:T,chr19:42224868:G:C,chr19:42224878:C:T,chr19:42224887:C:T,chr19:42224974:G:T,chr19:42224993:A:G,chr19:42225005:A:C,chr19:42225034:G:A,chr19:42225097:G:T,chr19:42225258:AG:A,chr19:42225323:G:A,chr19:42225331:T:C,chr19:42225338:G:A,chr19:42225358:C:T,chr19:42225376:C:T,chr19:42225391:G:C,chr19:42225397:CA…
LOF & Dmis; MAF<1e-5	16	LYRM1	1e-05	LOF & Dmis	0.000263511	0.000263511	0.000263511	1.09	1.04~1.14	46	8	38	0	22		chr16:20915571:C:T,chr16:20915572:G:A,chr16:20915583:C:A,chr16:20915583:C:T,chr16:20915589:C:T,chr16:20915590:T:C,chr16:20915592:T:C,chr16:20915593:A:G,chr16:20915670:T:G,chr16:20915671:A:G,chr16:20915678:AAATG:A,chr16:20915706:A:G,chr16:20920158:G:C,chr16:20920168:C:A,chr16:20920203:T:A,chr16:20920216:T:C,chr16:20924015:A:G,chr16:20924054:C:A,chr16:20924058:A:G,chr16:20924070:A:C,chr16:20924072:…
LOF & Dmis; MAF<1e-5	4	C4orf47	1e-05	LOF & Dmis	0.000298089	0.000298089	0.000298089	1.09	1.04~1.14	47	8	39	0	24		chr4:185429512:G:A,chr4:185431976:TTAAAG:T,chr4:185432005:A:G,chr4:185432010:TAAAC:T,chr4:185432014:C:T,chr4:185432014:CA:C,chr4:185432015:A:G,chr4:185432053:C:G,chr4:185432077:T:G,chr4:185432119:CA:C,chr4:185432151:CA:C,chr4:185436055:AG:A,chr4:185436063:A:G,chr4:185436068:G:C,chr4:185436091:A:ATT,chr4:185436147:T:G,chr4:185440549:G:T,chr4:185440661:AAG:A,chr4:185440663:G:T,chr4:185440720:G:A,ch…
P values shown are two-sided and no adjustments were made for multiple comparisons.

## Sheet: S6
Data S6	Top 3 gene-level associations with VTE in the sensitivity analysis (sex-stratified and ancestry-specific)
Sample	Chr	Region	Group	max_MAF	Pvalue	Pvalue_Burden	Pvalue_SKAT	OR	CI95	MAC	MAC_case	MAC_control	Number_rare	Number_ultra_rare	Rare_Variants	Ultra_Rare_Variants
White (non-British)	19	ANGPTL8	LOF	0.001	6.08654e-05	0.000104638	7.20439e-05	1.1	1.05~1.16	55	8	47	1	10	chr19:11240198:C:T	chr19:11238283:C:T,chr19:11239643:AGTGCCTGCTCT:A,chr19:11239920:CT:C,chr19:11240228:C:T,chr19:11240276:C:T,chr19:11240297:G:T,chr19:11241476:G:A,chr19:11241477:GGC:G,chr19:11241538:C:T,chr19:11241555:G:A
White (non-British)	15	ARHGAP11A	LOF	0.0001	6.70348e-05	6.70348e-05	6.70348e-05	1.16	1.08~1.24	16	5	11	0	14		chr15:32620111:A:T,chr15:32625213:C:T,chr15:32628756:TA:T,chr15:32628803:G:T,chr15:32629722:GC:G,chr15:32633074:C:T,chr15:32633991:C:T,chr15:32635776:G:T,chr15:32636389:C:G,chr15:32636395:TG:T,chr15:32636648:GA:G,chr15:32636747:T:G,chr15:32636908:TAAGC:T,chr15:32637152:AAC:A
White (non-British)	7	VIPR2	LOF	0.001	7.74321e-05	7.74321e-05	7.74321e-05	1.15	1.08~1.24	15	5	10	0	12		chr7:159030651:G:A,chr7:159031936:A:G,chr7:159031946:AC:A,chr7:159034228:T:TC,chr7:159034580:C:T,chr7:159058496:A:AT,chr7:159058522:C:CTCTG,chr7:159058523:A:AT,chr7:159096837:C:A,chr7:159142537:GCTGTTCAC:G,chr7:159144297:C:G,chr7:159144519:GC:G
Mixed	5	TRIM7	LOF & Dmis	0.001	2.24321e-05	0.000352441	2.00757e-05	1.1	1.05~1.17	46	7	39	1	21	chr5:181195167:C:G	chr5:181195180:G:A,chr5:181195194:G:A,chr5:181195204:CAG:C,chr5:181195447:G:C,chr5:181195609:G:C,chr5:181195617:T:A,chr5:181195639:G:A,chr5:181195665:A:G,chr5:181198219:C:CT,chr5:181200009:C:T,chr5:181200011:T:C,chr5:181200023:A:G,chr5:181200045:C:G,chr5:181200109:G:GTT,chr5:181200110:ACT:A,chr5:181203475:AC:A,chr5:181203544:C:A,chr5:181203549:A:G,chr5:181204992:A:G,chr5:181205035:C:A,chr5:181205…
Mixed	20	AHCY	LOF & Dmis	0.001	2.407e-05	2.407e-05	2.407e-05	1.28	1.14~1.44	6	3	3	0	4		chr20:34290919:T:C,chr20:34291435:T:C,chr20:34291526:G:A,chr20:34292375:T:C
Mixed	3	APEH	LOF & Dmis	0.0001	6.17802e-05	6.17802e-05	6.17802e-05	1.2	1.10~1.31	11	4	7	0	11		chr3:49675302:C:CGGGG,chr3:49675725:A:G,chr3:49675726:T:A,chr3:49676218:A:G,chr3:49676818:G:T,chr3:49676941:C:T,chr3:49680594:GCA:G,chr3:49682903:G:A,chr3:49683068:G:C,chr3:49683145:C:T,chr3:49683328:C:G
Asian	12	LACRT	LOF	0.001	1.26386e-05	1.26386e-05	1.26386e-05	1.23	1.12~1.35	10	4	6	0	4		chr12:54630945:C:A,chr12:54631736:A:G,chr12:54632240:C:T,chr12:54633234:C:T
Asian	23	XPNPEP2	Dmis	0.0001	5.35042e-05	5.35042e-05	5.35042e-05	1.26	1.13~1.41	7	3	4	0	7		chr23:129745264:C:T,chr23:129747694:G:T,chr23:129751784:C:G,chr23:129754482:C:T,chr23:129754500:A:G,chr23:129756542:G:T,chr23:129762730:G:A
Asian	21	IL10RB	LOF	0.01	5.75171e-05	5.10064e-05	0.00158974	1.14	1.07~1.21	25	6	19	1	2	chr21:33296338:GGC:G	chr21:33266466:A:G,chr21:33268395:AT:A
Black	7	SLC29A4	LOF	0.01	4.71503e-06	4.68575e-06	2.10226e-05	1.1	1.06~1.15	78	13	65	1	2	chr7:5296927:G:GC	chr7:5287937:CAGGGCCAGGGCCTT:C,chr7:5290865:T:C
Black	9	GNA14	Dmis	0.001	1.43077e-05	0.00322801	7.54492e-06	1.1	1.03~1.17	36	5	31	1	9	chr9:77434432:C:T	chr9:77428912:T:C,chr9:77431375:A:C,chr9:77431402:G:A,chr9:77434378:A:T,chr9:77434416:T:A,chr9:77529130:A:C,chr9:77529185:C:T,chr9:77529239:C:A,chr9:77647697:G:A
Black	14	NGDN	LOF & Dmis	0.001	3.24505e-05	3.24505e-05	3.24505e-05	1.13	1.07~1.20	31	7	24	0	16		chr14:23470093:C:T,chr14:23475253:C:A,chr14:23475558:G:A,chr14:23475610:A:G,chr14:23476093:A:C,chr14:23476126:C:G,chr14:23476132:G:T,chr14:23476143:G:A,chr14:23476256:C:T,chr14:23476277:C:T,chr14:23476326:A:G,chr14:23476340:G:T,chr14:23476356:G:A,chr14:23476388:A:T,chr14:23477261:C:T,chr14:23477331:CAG:C
Sample	Chr	Region	Group	max_MAF	Pvalue	Pvalue_Burden	Pvalue_SKAT	OR	CI95	MAC	MAC_case	MAC_control	Number_rare	Number_ultra_rare	Rare_Variants	Ultra_Rare_Variants
Female	3	PROS1	LOF & Dmis	1e-05	2.56658e-06	2.56658e-06	2.56658e-06	1.1	1.06~1.14	61	12	49	0	51		chr3:93874284:G:C,chr3:93874342:T:C,chr3:93874368:A:T,chr3:93874387:G:T,chr3:93877070:GGT:G,chr3:93879289:C:T,chr3:93884725:TA:T,chr3:93884755:C:A,chr3:93884800:G:A,chr3:93884856:A:G,chr3:93884869:G:A,chr3:93884869:G:C,chr3:93884891:G:T,chr3:93886403:C:A,chr3:93892940:C:G,chr3:93892974:T:C,chr3:93893019:C:T,chr3:93893041:C:A,chr3:93893097:T:C,chr3:93893100:G:A,chr3:93896604:A:T,chr3:93896609:A:G,…
Female	9	PHPT1	LOF	0.001	3.65351e-06	2.09284e-06	1.67102e-05	1.1	1.06~1.14	57	12	45	1	14	chr9:136850096:CAG:C	chr9:136849432:T:C,chr9:136849432:T:G,chr9:136849433:G:A,chr9:136850063:TGTGA:T,chr9:136850068:GTGTC:G,chr9:136850557:C:T,chr9:136850561:G:A,chr9:136850754:G:A,chr9:136850754:G:C,chr9:136850766:T:TG,chr9:136850770:C:T,chr9:136850786:CTG:C,chr9:136850829:G:A,chr9:136850845:T:C
Female	2	PROC	LOF & Dmis	0.001	3.76597e-06	2.41313e-05	2.47412e-06	1.08	1.04~1.12	93	13	80	2	17	chr2:127419805:G:T,chr2:127421339:G:A	chr2:127418493:G:C,chr2:127419804:A:T,chr2:127419920:A:G,chr2:127419949:C:T,chr2:127419983:G:A,chr2:127422942:G:A,chr2:127423057:C:T,chr2:127423094:ACG:A,chr2:127423180:G:T,chr2:127423272:A:G,chr2:127423355:G:GCTGT,chr2:127423357:T:G,chr2:127423393:C:T,chr2:127426144:C:T,chr2:127427121:C:CA,chr2:127428469:GC:G,chr2:127428766:T:TG
Male	1	FNBP1L	LOF & Dmis	0.001	7.13824e-08	0.000953134	7.88507e-08	1.04	1.02~1.07	230	21	209	4	66	chr1:93532994:C:T,chr1:93533060:G:A,chr1:93546946:G:A,chr1:93551033:C:T	chr1:93499472:A:G,chr1:93499553:A:T,chr1:93499570:G:A,chr1:93499571:C:T,chr1:93499585:T:C,chr1:93522111:G:A,chr1:93522134:C:T,chr1:93523352:C:A,chr1:93523360:G:C,chr1:93523408:G:C,chr1:93523411:G:GT,chr1:93523436:G:T,chr1:93523439:T:C,chr1:93523480:G:A,chr1:93524267:C:T,chr1:93524302:G:GGA,chr1:93524304:G:A,chr1:93524307:GGAA:G,chr1:93529649:CAG:C,chr1:93529682:G:A,chr1:93529718:G:A,chr1:93529737…
Male	1	APOBEC4	LOF & Dmis	0.0001	2.09283e-06	0.00543616	1.59006e-06	1.06	1.02~1.10	86	9	77	3	21	chr1:183647828:C:A,chr1:183648322:A:G,chr1:183648490:G:A	chr1:183647825:G:T,chr1:183647844:G:A,chr1:183647845:G:A,chr1:183647926:C:CT,chr1:183647999:G:T,chr1:183648088:T:C,chr1:183648129:C:G,chr1:183648152:AAC:A,chr1:183648237:G:A,chr1:183648291:A:C,chr1:183648306:T:C,chr1:183648396:T:C,chr1:183648490:G:T,chr1:183648634:G:A,chr1:183648646:TGA:T,chr1:183648667:C:T,chr1:183648688:G:A,chr1:183648741:G:A,chr1:183648742:T:C,chr1:183648776:C:A,chr1:183648781…
Male	12	STAB2	LOF & Dmis	0.01	3.70091e-06	1.64826e-06	0.0159088	1.02	1.01~1.02	3348	207	3141	38	322	chr12:103594435:G:A,chr12:103594442:G:T,chr12:103631694:G:A,chr12:103638033:C:T,chr12:103648716:G:T,chr12:103660329:A:G,chr12:103670750:G:A,chr12:103670790:G:A,chr12:103673993:G:A,chr12:103675956:G:C,chr12:103684996:G:A,chr12:103689897:G:A,chr12:103689924:A:G,chr12:103695601:C:T,chr12:103695623:A:C,chr12:103695764:GCTGCCGATGC:G,chr12:103695779:A:G,chr12:103703208:C:T,chr12:103706881:T:A,chr12:103…	chr12:103590945:C:T,chr12:103590976:G:A,chr12:103590984:G:A,chr12:103594393:A:G,chr12:103594394:G:C,chr12:103594396:T:A,chr12:103594418:ACT:A,chr12:103594494:G:C,chr12:103594495:G:A,chr12:103620522:G:A,chr12:103620530:G:T,chr12:103620543:G:T,chr12:103620549:G:A,chr12:103637110:G:A,chr12:103637132:T:C,chr12:103637138:G:A,chr12:103637212:C:T,chr12:103637232:C:A,chr12:103637237:G:A,chr12:103638027:T…
P values shown are two-sided and no adjustments were made for multiple comparisons.

## Sheet: S7
Data S7	Carrier frequency of 6 VTE-associated genes and VTE prevalence in QV carriers within each gene
Region	Carrier frequency of 6 VTE-associated genes and VTE prevalence in QV carriers within each gene	MAC	people with mutation	Frequency	VTE prevalence
PHPT1	LOF	108	108	0.000154711	0.157407
PROC	LOF	90	90	0.000128926	0.144444
PROS1	LOF	51	51	7.30579e-05	0.27451
SERPINC1	LOF	11	11	1.57576e-05	0.545455
SRSF6	LOF	16	16	2.29201e-05	0.125
STAB2	LOF	1104	1083	0.00158149	0.0683287
SERPINC1	LOF & Dmis	11	11	1.57576e-05	0.545455
PHPT1	LOF & Dmis	108	108	0.000154711	0.157407
PROC	LOF & Dmis	168	168	0.000240661	0.14881
PROS1	LOF & Dmis	138	138	0.000197686	0.173913
SRSF6	LOF & Dmis	489	488	0.000700497	0.0922131
STAB2	LOF & Dmis	7389	7264	0.0105848	0.0561674
SERPINC1	Dmis	0	0	0
PHPT1	Dmis	0	0	0
PROC	Dmis	78	78	0.000111736	0.153846
PROS1	Dmis	87	87	0.000124628	0.114943
SRSF6	Dmis	473	472	0.000677577	0.0911017
STAB2	Dmis	6285	6236	0.00900332	0.0538807
Abbreviations: LOF, loss-of-function; Dmis, likely deleterious missense; MAC, minor allele count.

## Sheet: S8
Data S8	Burden heritability estimates VTE in UK Biobank unrelated caucasian samples
Consequence bin	Frequency bin	bhr_h2	bhr_h2_se	n_significant_genes	fraction_h2_significant_genes	fraction_h2_significant_genes_se	intercept	intercept_se	lambda_gc	lambda_gc_se	n_bhr
LOF	0~1e-5	0.00158151	0.000546413	6	0.392149	0.134959	2.89971e-06	3.16351e-08	0.982216	0.160988	349038
Missence	0~1e-5	0.00112629	0.000436168	6	0.248603	0.099857	2.85882e-06	1.42022e-08	1.04636	0.0270755	349038
LOF	1e-5~1e-3	0.000222466	0.000461633	5	0.563641	1.0316	2.92427e-06	3.11674e-08	1.09285	0.0495129	349038
Missence	1e-5~1e-3	0.00120498	0.000465489	6	0.33202	0.128907	2.89552e-06	1.76821e-08	1.02707	0.0191889	349038
LOF	1e-3~1e-2	7.26243e-05	0.0001892	0			2.9005e-06	1.80067e-07	0.99599	0.0813201	349038
Missence	1e-3~1e-2	0.00142941	0.000532141	5	0.0380459	0.021771	2.91419e-06	4.21591e-08	1.05169	0.0192368	349038
LOF	Aggregate	0.0018766	0.000661882
Missence	Aggregate	0.00376068	0.000750697

## Sheet: S9
Data S9	LOVO results for variants from significant collapsing associations with VTE
Region	Group	max_MAF	Pvalue	Pvalue_Burden	Pvalue_SKAT	BETA_Burden	SE_Burden	MAC	MAC_case	MAC_control	Number_rare	Number_ultra_rare	Delete_SNP
SRSF6	Dmis & LOF	0.001	0.00128286	0.0141219	0.00110301	0.0336816	0.0137244	188	15	173	3	60	chr20:43460202:G:A
PHPT1	LOF	0.0001	0.00547609	0.00782858	0.00433946	0.0638828	0.0240217	62	7	55	1	16	chr9:136850096:CAG:C
SERPINC1	LOF	1e-05	1.48142e-05	1.48142e-05	1.48142e-05	0.166035	0.0383326	10	5	5	0	6	chr1:173911942:G:A
PROC	Dmis & LOF	0.0001	3.28866e-09	1.40285e-05	2.61908e-09	0.0701067	0.0161409	102	15	87	2	25	chr2:127421339:G:A
SERPINC1	LOF	1e-05	1.20345e-05	1.20345e-05	1.20345e-05	0.168939	0.0385973	10	5	5	0	6	chr1:173912016:T:C
SERPINC1	LOF	1e-05	1.16789e-05	1.16789e-05	1.16789e-05	0.16935	0.0386335	10	5	5	0	6	chr1:173911852:G:A
SERPINC1	LOF	1e-05	1.03535e-05	1.03535e-05	1.03535e-05	0.170967	0.038771	10	5	5	0	6	chr1:173909925:C:CTT
SERPINC1	LOF	1e-05	9.48257e-06	9.48257e-06	9.48257e-06	0.172117	0.0388644	10	5	5	0	6	chr1:173903974:TTG:T
PHPT1	LOF	0.0001	1.44008e-06	5.22743e-06	1.2086e-06	0.0723199	0.0158755	107	16	91	2	15	chr9:136850766:T:TG
PHPT1	LOF	0.0001	1.41454e-06	5.09412e-06	1.18769e-06	0.0724345	0.0158817	107	16	91	2	15	chr9:136849433:G:A
PHPT1	LOF	0.0001	1.26302e-06	4.62717e-06	1.13249e-06	0.0728695	0.0159068	106	16	90	2	15	chr9:136850068:GTGTC:G
SRSF6	Dmis & LOF	0.001	2.26411e-06	4.55901e-06	6.0119e-06	0.0379208	0.00827221	484	43	441	4	59	chr20:43460520:G:A
PHPT1	LOF	0.0001	1.29055e-06	4.47861e-06	1.1049e-06	0.0730203	0.0159161	106	16	90	2	15	chr9:136850786:CTG:C
SRSF6	Dmis & LOF	0.001	2.24744e-06	4.45809e-06	5.94902e-06	0.0379653	0.00827349	484	43	441	4	59	chr20:43458399:A:G
PHPT1	LOF	0.0001	9.46019e-07	2.48497e-06	8.10053e-07	0.0756792	0.01607	101	16	85	2	15	chr9:136850845:T:C
SRSF6	Dmis & LOF	0.001	1.07145e-06	2.30768e-06	3.99224e-06	0.0387335	0.00819856	487	44	443	4	59	chr20:43460163:TAAATG:T
SRSF6	Dmis & LOF	0.001	1.26493e-06	2.22082e-06	3.91635e-06	0.0388094	0.0082011	487	44	443	4	59	chr20:43458112:C:T
SRSF6	Dmis & LOF	0.001	1.2626e-06	2.19748e-06	3.89493e-06	0.0388301	0.00820176	487	44	443	4	59	chr20:43458474:G:A
SRSF6	Dmis & LOF	0.001	1.25854e-06	2.18103e-06	3.88145e-06	0.0388464	0.00820258	486	44	442	4	59	chr20:43460737:C:T
SRSF6	Dmis & LOF	0.001	1.25893e-06	2.15662e-06	3.85967e-06	0.0388691	0.00820341	486	44	442	4	59	chr20:43460090:A:G
SRSF6	Dmis & LOF	0.001	1.32722e-06	2.11041e-06	3.81774e-06	0.0389136	0.0082052	485	44	441	4	59	chr20:43460085:G:A
SRSF6	Dmis & LOF	0.001	1.18728e-06	2.0155e-06	3.72949e-06	0.0390066	0.0082087	485	44	441	4	59	chr20:43461019:C:T
SRSF6	Dmis & LOF	0.001	1.22592e-06	1.87399e-06	3.59178e-06	0.0391537	0.00821425	485	44	441	4	59	chr20:43458103:G:T
SRSF6	Dmis & LOF	0.001	1.21312e-06	1.78468e-06	3.50599e-06	0.0392591	0.0082194	482	44	438	4	59	chr20:43458130:C:G
SRSF6	Dmis & LOF	0.001	1.2043e-06	1.62901e-06	3.34759e-06	0.039449	0.00822759	480	44	436	4	59	chr20:43460713:C:T
PHPT1	LOF	0.0001	4.89583e-07	1.27821e-06	7.35533e-07	0.0785342	0.0162156	98	16	82	2	15	chr9:136850770:C:T
PHPT1	LOF	0.0001	6.84118e-07	1.22586e-06	5.5054e-07	0.0753991	0.0155417	107	17	90	2	15	chr9:136849592:T:C
PHPT1	LOF	0.0001	6.80616e-07	1.2051e-06	5.42632e-07	0.0754756	0.0155466	107	17	90	2	15	chr9:136850045:C:T
PHPT1	LOF	0.0001	6.29526e-07	1.18178e-06	5.34757e-07	0.0755635	0.0155523	107	17	90	2	15	chr9:136850557:C:T
PHPT1	LOF	0.0001	6.30307e-07	1.14575e-06	5.2297e-07	0.0757073	0.0155623	107	17	90	2	15	chr9:136850754:G:A
PHPT1	LOF	0.0001	5.92102e-07	1.11827e-06	5.13431e-07	0.0758243	0.015571	107	17	90	2	15	chr9:136850796:C:CA
PHPT1	LOF	0.0001	5.99014e-07	1.10912e-06	5.09786e-07	0.0758664	0.0155744	107	17	90	2	15	chr9:136849432:T:G
PHPT1	LOF	0.0001	5.71233e-07	1.07651e-06	4.98559e-07	0.0760248	0.0155881	106	17	89	2	15	chr9:136849432:T:C
SRSF6	Dmis & LOF	0.001	6.56759e-07	1.00971e-06	2.35971e-06	0.0398138	0.00814232	488	45	443	4	59	chr20:43460220:C:T
SRSF6	Dmis & LOF	0.001	6.6169e-07	9.90739e-07	2.33381e-06	0.0398575	0.00814505	487	45	442	4	59	chr20:43460046:A:C
SRSF6	Dmis & LOF	0.001	6.63638e-07	9.89028e-07	2.33163e-06	0.0398612	0.00814524	487	45	442	4	59	chr20:43460159:G:A
SRSF6	Dmis & LOF	0.001	6.90315e-07	9.78936e-07	2.31784e-06	0.0398861	0.00814695	487	45	442	4	59	chr20:43459861:ATCTT:A
SRSF6	Dmis & LOF	0.001	6.97824e-07	9.77933e-07	2.31654e-06	0.0398883	0.00814707	487	45	442	4	59	chr20:43460756:C:A
SRSF6	Dmis & LOF	0.001	6.95801e-07	9.76508e-07	2.31468e-06	0.0398914	0.00814723	487	45	442	4	59	chr20:43460988:AAG:A
SRSF6	Dmis & LOF	0.001	6.94601e-07	9.75508e-07	2.3134e-06	0.0398936	0.00814734	487	45	442	4	59	chr20:43460909:G:A
SRSF6	Dmis & LOF	0.001	6.9412e-07	9.7476e-07	2.31243e-06	0.0398952	0.00814742	487	45	442	4	59	chr20:43460756:C:T
SRSF6	Dmis & LOF	0.001	7.06133e-07	9.71942e-07	2.30719e-06	0.039904	0.00814826	487	45	442	4	59	chr20:43460717:G:A
SRSF6	Dmis & LOF	0.001	7.05461e-07	9.71054e-07	2.30605e-06	0.0399059	0.00814836	487	45	442	4	59	chr20:43458422:G:C
SRSF6	Dmis & LOF	0.001	7.05235e-07	9.70564e-07	2.30538e-06	0.039907	0.00814842	487	45	442	4	59	chr20:43461047:C:A
SRSF6	Dmis & LOF	0.001	7.08251e-07	9.69074e-07	2.30344e-06	0.0399103	0.00814858	487	45	442	4	59	chr20:43460519:C:G
SRSF6	Dmis & LOF	0.001	6.96514e-07	9.63981e-07	2.29674e-06	0.0399214	0.00814914	487	45	442	4	59	chr20:43460914:A:G
SRSF6	Dmis & LOF	0.001	6.96768e-07	9.63772e-07	2.29681e-06	0.0399224	0.00814927	486	45	441	4	59	chr20:43458104:G:A
SRSF6	Dmis & LOF	0.001	6.99923e-07	9.6166e-07	2.29366e-06	0.0399266	0.0081494	487	45	442	4	59	chr20:43460220:C:G
SRSF6	Dmis & LOF	0.001	6.37736e-07	9.60585e-07	2.2908e-06	0.0399313	0.00815001	487	45	442	4	59	chr20:43460853:G:A
SRSF6	Dmis & LOF	0.001	6.31011e-07	9.60384e-07	2.29054e-06	0.0399317	0.00815002	487	45	442	4	59	chr20:43460701:A:G
SRSF6	Dmis & LOF	0.001	6.50724e-07	9.59494e-07	2.28937e-06	0.0399337	0.00815012	487	45	442	4	59	chr20:43461052:TC:T
SRSF6	Dmis & LOF	0.001	6.51494e-07	9.5902e-07	2.28871e-06	0.0399348	0.00815018	487	45	442	4	59	chr20:43459870:G:A
SRSF6	Dmis & LOF	0.001	6.70229e-07	9.57359e-07	2.28653e-06	0.0399384	0.00815035	487	45	442	4	59	chr20:43460863:C:T
SRSF6	Dmis & LOF	0.001	6.70212e-07	9.57272e-07	2.28646e-06	0.0399385	0.00815035	487	45	442	4	59	chr20:43459879:G:C
SRSF6	Dmis & LOF	0.001	6.70333e-07	9.57083e-07	2.28617e-06	0.039939	0.00815038	487	45	442	4	59	chr20:43460520:G:C
SRSF6	Dmis & LOF	0.001	6.70196e-07	9.56638e-07	2.28558e-06	0.03994	0.00815042	487	45	442	4	59	chr20:43458082:GA:G
SRSF6	Dmis & LOF	0.001	6.53971e-07	9.5609e-07	2.28572e-06	0.0399412	0.00815049	487	45	442	4	59	chr20:43460573:C:T
SRSF6	Dmis & LOF	0.001	6.60943e-07	9.53767e-07	2.28261e-06	0.0399463	0.00815074	487	45	442	4	59	chr20:43460128:G:A
SRSF6	Dmis & LOF	0.001	6.57572e-07	9.52502e-07	2.28093e-06	0.0399491	0.00815087	487	45	442	4	59	chr20:43458380:G:C
SRSF6	Dmis & LOF	0.001	6.58953e-07	9.51609e-07	2.27972e-06	0.0399511	0.00815097	487	45	442	4	59	chr20:43458476:C:T
SRSF6	Dmis & LOF	0.001	6.58951e-07	9.51585e-07	2.27974e-06	0.0399511	0.00815096	487	45	442	4	59	chr20:43458383:G:T
SRSF6	Dmis & LOF	0.001	6.59362e-07	9.50431e-07	2.2782e-06	0.0399536	0.00815108	487	45	442	4	59	chr20:43460725:C:T
SRSF6	Dmis & LOF	0.001	6.58764e-07	9.49796e-07	2.27728e-06	0.0399551	0.00815117	487	45	442	4	59	chr20:43460957:C:G
SRSF6	Dmis & LOF	0.001	6.72552e-07	9.3188e-07	2.25169e-06	0.0400004	0.00815419	486	45	441	4	59	chr20:43458431:C:G
SRSF6	Dmis & LOF	0.001	6.69969e-07	9.27321e-07	2.24597e-06	0.0400112	0.00815479	486	45	441	4	59	chr20:43460154:G:C
SRSF6	Dmis & LOF	0.001	6.82025e-07	9.17404e-07	2.23259e-06	0.0400358	0.00815629	486	45	441	4	59	chr20:43461023:C:G
SRSF6	Dmis & LOF	0.001	6.46619e-07	9.01063e-07	2.20921e-06	0.0400738	0.00815819	486	45	441	4	59	chr20:43458103:G:A
SRSF6	Dmis & LOF	0.001	1.7414e-06	8.94215e-07	2.20171e-06	0.0400932	0.00815965	485	45	440	4	59	chr20:43460538:G:A
SRSF6	Dmis & LOF	0.001	1.55968e-06	8.93056e-07	2.19914e-06	0.0400945	0.00815949	486	45	441	4	59	chr20:43460918:G:A
SRSF6	Dmis & LOF	0.001	5.17035e-07	8.90752e-07	2.19618e-06	0.0401	0.00815976	486	45	441	4	59	chr20:43460930:C:G
SRSF6	Dmis & LOF	0.001	6.60287e-07	8.77865e-07	2.17874e-06	0.0401318	0.0081615	485	45	440	4	59	chr20:43460930:C:A
SRSF6	Dmis & LOF	0.001	6.61447e-07	8.77269e-07	2.1784e-06	0.040134	0.00816173	485	45	440	4	59	chr20:43458393:A:G
SRSF6	Dmis & LOF	0.001	6.51698e-07	8.66914e-07	2.16436e-06	0.0401595	0.00816304	485	45	440	4	59	chr20:43458090:G:C
PHPT1	LOF	0.0001	5.41909e-07	8.66103e-07	4.36357e-07	0.0771358	0.0156785	104	17	87	2	15	chr9:136850754:G:C
SRSF6	Dmis & LOF	0.001	6.66503e-07	8.51507e-07	2.14377e-06	0.0401964	0.00816473	485	45	440	4	59	chr20:43459833:C:T
SRSF6	Dmis & LOF	0.001	6.63486e-07	8.44142e-07	2.13484e-06	0.0402157	0.00816584	484	45	439	4	59	chr20:43460732:G:A
SRSF6	Dmis & LOF	0.001	6.63654e-07	8.41013e-07	2.13007e-06	0.0402224	0.00816599	485	45	440	4	59	chr20:43458410:T:G
SRSF6	Dmis & LOF	0.001	6.61466e-07	8.37284e-07	2.12593e-06	0.0402326	0.00816663	484	45	439	4	59	chr20:43460049:C:T
SRSF6	Dmis & LOF	0.001	6.01765e-07	8.36121e-07	2.35536e-06	0.0408247	0.00828635	469	44	425	3	60	chr20:43460111:C:T
SRSF6	Dmis & LOF	0.001	6.72968e-07	8.07626e-07	2.08719e-06	0.0403038	0.00816939	484	45	439	4	59	chr20:43458050:T:C
PHPT1	LOF	0.0001	3.81449e-07	7.50191e-07	4.09829e-07	0.0777708	0.0157179	103	17	86	2	15	chr9:136850561:G:A
PHPT1	LOF	0.0001	3.30238e-07	6.81368e-07	3.47164e-07	0.0781651	0.0157381	102	17	85	2	15	chr9:136850829:G:A
SRSF6	Dmis & LOF	0.001	3.79399e-07	6.79762e-07	1.93308e-06	0.0406254	0.00817897	480	45	435	4	59	chr20:43460531:C:T
SRSF6	Dmis & LOF	0.001	3.7629e-07	6.73777e-07	1.92484e-06	0.0406381	0.00817869	481	45	436	4	59	chr20:43460217:G:A
SRSF6	Dmis & LOF	0.001	3.6446e-07	6.13402e-07	1.84924e-06	0.0408001	0.00818138	479	45	434	4	59	chr20:43458444:G:C
PHPT1	LOF	0.0001	9.20833e-07	5.37338e-07	1.07018e-06	0.0826684	0.0164925	92	16	76	1	16	chr9:136850063:TGTGA:T
SERPINC1	LOF	1e-05	4.87738e-07	4.87738e-07	4.87738e-07	0.183254	0.0364245	10	6	4	0	6	chr1:173910831:G:A
SRSF6	Dmis & LOF	0.001	1.54788e-07	4.62321e-07	2.69037e-06	0.0415152	0.00823498	473	45	428	3	60	chr20:43460908:A:G
SRSF6	Dmis & LOF	0.001	3.09694e-07	3.96674e-07	2.72534e-06	0.0417369	0.00823125	469	45	424	3	60	chr20:43460201:C:T
PROC	Dmis & LOF	0.0001	2.71519e-09	2.3835e-07	1.79393e-09	0.0661317	0.0127998	166	23	143	3	24	chr2:127423173:T:C
STAB2	Dmis & LOF	0.01	8.77501e-07	2.09539e-07	0.00184544	0.0124718	0.00240274	7308	401	6907	84	403	chr12:103750705:G:A
STAB2	Dmis & LOF	0.01	2.47671e-07	1.67067e-07	0.000313785	0.0155964	0.00298057	4361	259	4102	84	403	chr12:103750648:C:T
SERPINC1	LOF	1e-05	1.50274e-07	1.50274e-07	1.50274e-07	0.232698	0.0443046	6	5	1	0	6	chr1:173910838:G:C
STAB2	Dmis & LOF	0.01	1.46634e-07	7.74761e-08	0.00155589	0.0129759	0.00241507	7181	398	6783	84	403	chr12:103753246:C:T
STAB2	Dmis & LOF	0.01	1.52454e-07	7.39806e-08	0.00153557	0.0129139	0.0023998	7250	402	6848	84	403	chr12:103638033:C:T
PROC	Dmis & LOF	0.0001	5.02191e-10	7.1249e-08	3.3271e-10	0.0677733	0.0125786	167	24	143	3	24	chr2:127423355:G:GCTGT
STAB2	Dmis & LOF	0.01	1.48337e-07	6.8651e-08	0.00155269	0.0130977	0.0024279	7084	394	6690	84	403	chr12:103670790:G:A
PROC	Dmis & LOF	0.0001	4.05303e-10	6.69463e-08	3.11152e-10	0.0678889	0.0125739	167	24	143	3	24	chr2:127426228:G:C
PROC	Dmis & LOF	0.0001	3.98882e-10	6.49224e-08	2.99935e-10	0.0679522	0.0125728	166	24	142	3	24	chr2:127426144:C:T
PROC	Dmis & LOF	0.0001	4.11056e-10	6.39132e-08	2.93736e-10	0.067988	0.0125729	167	24	143	3	24	chr2:127422942:G:A
STAB2	Dmis & LOF	0.01	1.22006e-07	6.24075e-08	0.00150161	0.0129115	0.00238582	7331	406	6925	84	403	chr12:103706881:T:A
STAB2	Dmis & LOF	0.01	1.28542e-07	6.08714e-08	0.00150796	0.012885	0.00237896	7365	408	6957	84	403	chr12:103703274:C:T
PROC	Dmis & LOF	0.0001	3.97905e-10	6.0554e-08	2.7084e-10	0.0681268	0.0125761	167	24	143	3	24	chr2:127419949:C:T
PROC	Dmis & LOF	0.0001	3.97052e-10	6.04447e-08	2.73449e-10	0.0681106	0.0125724	167	24	143	3	24	chr2:127428466:GCT:G
PROC	Dmis & LOF	0.0001	3.96114e-10	5.97795e-08	2.67486e-10	0.0681481	0.0125747	167	24	143	3	24	chr2:127421427:T:C
STAB2	Dmis & LOF	0.01	1.05495e-07	5.7447e-08	0.00147972	0.0129668	0.00238951	7338	407	6931	84	403	chr12:103648716:G:T
STAB2	Dmis & LOF	0.01	1.50505e-07	5.56992e-08	0.00148057	0.0129767	0.0023889	7370	409	6961	84	403	chr12:103733063:T:C
STAB2	Dmis & LOF	0.01	1.10003e-07	5.49954e-08	0.00146941	0.013034	0.00239845	7324	407	6917	84	403	chr12:103631694:G:A
STAB2	Dmis & LOF	0.01	1.34207e-07	5.48065e-08	0.00147591	0.0129952	0.00239103	7368	409	6959	84	403	chr12:103685044:A:G
STAB2	Dmis & LOF	0.01	1.14806e-07	5.41045e-08	0.00146646	0.013039	0.00239809	7340	408	6932	84	403	chr12:103670750:G:A
PROC	Dmis & LOF	0.0001	3.36991e-10	5.38447e-08	2.16038e-10	0.0685196	0.0125999	165	24	141	3	24	chr2:127421336:C:T
STAB2	Dmis & LOF	0.01	1.25133e-07	5.38112e-08	0.0014684	0.0130235	0.00239481	7365	409	6956	84	403	chr12:103594418:ACT:A
STAB2	Dmis & LOF	0.01	3.69281e-07	5.27544e-08	0.00145807	0.013113	0.0024097	7298	406	6892	84	403	chr12:103725080:G:A
STAB2	Dmis & LOF	0.01	1.34064e-07	5.25745e-08	0.0021405	0.0130343	0.00239496	7379	410	6969	85	402	chr12:103683249:CTG:C
PROC	Dmis & LOF	0.0001	3.32204e-10	5.25734e-08	1.91708e-10	0.0687277	0.0126282	164	24	140	3	24	chr2:127419983:G:A
STAB2	Dmis & LOF	0.01	1.32276e-07	5.24605e-08	0.00212543	0.0130394	0.00239573	7381	410	6971	85	402	chr12:103728847:A:G
STAB2	Dmis & LOF	0.01	1.30693e-07	5.18146e-08	0.00208228	0.0130537	0.00239739	7376	410	6966	85	402	chr12:103706901:C:T
STAB2	Dmis & LOF	0.01	1.27882e-07	5.1537e-08	0.00207212	0.0130572	0.00239761	7376	410	6966	85	402	chr12:103662979:CAA:C
PROC	Dmis & LOF	0.0001	3.10001e-10	5.15215e-08	1.78042e-10	0.0688526	0.0126428	165	24	141	3	24	chr2:127423180:G:T
STAB2	Dmis & LOF	0.01	1.27836e-07	5.15207e-08	0.00206345	0.0130601	0.00239812	7375	410	6965	85	402	chr12:103763501:G:T
STAB2	Dmis & LOF	0.01	1.26066e-07	5.13227e-08	0.00205627	0.0130626	0.00239828	7376	410	6966	85	402	chr12:103712398:T:A
STAB2	Dmis & LOF	0.01	1.34916e-07	5.1177e-08	0.0020439	0.0130669	0.00239885	7376	410	6966	85	402	chr12:103711470:G:T
STAB2	Dmis & LOF	0.01	1.38546e-07	5.11756e-08	0.00145988	0.0130894	0.00240297	7356	409	6947	84	403	chr12:103695601:C:T
STAB2	Dmis & LOF	0.01	1.34235e-07	5.09999e-08	0.00203737	0.0130691	0.00239897	7375	410	6965	85	402	chr12:103725026:G:GA
STAB2	Dmis & LOF	0.01	1.34667e-07	5.06648e-08	0.00146338	0.0130732	0.00239921	7371	410	6961	84	403	chr12:103699118:A:T
PROC	Dmis & LOF	0.0001	2.7663e-10	5.05673e-08	1.28833e-10	0.0694193	0.0127391	163	24	139	3	24	chr2:127427121:C:CA
STAB2	Dmis & LOF	0.01	1.28077e-07	4.97588e-08	0.00146081	0.0130916	0.00240117	7371	410	6961	84	403	chr12:103638181:C:T
STAB2	Dmis & LOF	0.01	1.28091e-07	4.97386e-08	0.00146071	0.0130933	0.00240146	7372	410	6962	84	403	chr12:103749020:A:G
STAB2	Dmis & LOF	0.01	8.65694e-08	4.9728e-08	0.00145783	0.0131093	0.00240438	7351	409	6942	84	403	chr12:103753265:A:G
STAB2	Dmis & LOF	0.01	1.5023e-07	4.89332e-08	0.00145682	0.013123	0.00240561	7347	409	6938	84	403	chr12:103715822:C:A
PROC	Dmis & LOF	0.0001	2.45958e-10	4.84758e-08	8.66097e-11	0.0701174	0.0128495	162	24	138	3	24	chr2:127428766:T:TG
PROC	Dmis & LOF	0.0001	7.88865e-11	3.82918e-08	2.6839e-11	0.070633	0.0128457	165	25	140	3	24	chr2:127418493:G:C
STAB2	Dmis & LOF	0.01	4.72151e-08	3.82062e-08	0.00147035	0.0135053	0.00245597	7297	409	6888	84	403	chr12:103689897:G:A
STAB2	Dmis & LOF	0.01	9.12488e-08	3.81239e-08	0.00149018	0.0134162	0.00243961	7358	412	6946	84	403	chr12:103724984:G:A
STAB2	Dmis & LOF	0.01	6.30049e-08	3.80711e-08	0.00149008	0.0134158	0.00243943	7356	412	6944	84	403	chr12:103684996:G:A
PROC	Dmis & LOF	0.0001	9.02953e-11	3.75123e-08	3.06598e-11	0.0704281	0.0128	167	25	142	3	24	chr2:127419804:A:T
PROC	Dmis & LOF	0.0001	9.11011e-11	3.74169e-08	3.09259e-11	0.0704134	0.0127963	166	25	141	3	24	chr2:127423393:C:T
STAB2	Dmis & LOF	0.01	9.20913e-08	3.74102e-08	0.00148728	0.013398	0.00243483	7361	412	6949	84	403	chr12:103731586:C:T
STAB2	Dmis & LOF	0.01	7.30156e-08	3.74009e-08	0.00148321	0.0135125	0.00245561	7308	410	6898	84	403	chr12:103715860:C:T
PROC	Dmis & LOF	0.0001	6.57661e-11	3.73912e-08	2.24391e-11	0.0709122	0.0128867	165	25	140	3	24	chr2:127423357:T:G
PROC	Dmis & LOF	0.0001	6.57661e-11	3.73912e-08	2.24391e-11	0.0709122	0.0128867	165	25	140	3	24	chr2:127423357:T:G
PROC	Dmis & LOF	0.0001	9.27187e-11	3.71351e-08	3.14704e-11	0.0703875	0.0127885	167	25	142	3	24	chr2:127428802:G:A
STAB2	Dmis & LOF	0.01	9.4914e-08	3.70743e-08	0.00145905	0.0131196	0.00238354	7368	410	6958	84	403	chr12:103761384:C:G
STAB2	Dmis & LOF	0.01	9.53727e-08	3.66674e-08	0.00145874	0.0131248	0.00238364	7364	410	6954	84	403	chr12:103677609:C:G
PROC	Dmis & LOF	0.0001	9.65962e-11	3.65278e-08	3.27644e-11	0.0703248	0.0127704	167	25	142	3	24	chr2:127426101:G:GTT
PROC	Dmis & LOF	0.0001	9.69935e-11	3.6488e-08	3.28965e-11	0.0703185	0.0127688	167	25	142	3	24	chr2:127423094:ACG:A
STAB2	Dmis & LOF	0.01	7.033e-08	3.63433e-08	0.00143612	0.0135237	0.00245539	7220	405	6815	84	403	chr12:103594435:G:A
PROC	Dmis & LOF	0.0001	9.86982e-11	3.63207e-08	3.34661e-11	0.0702918	0.0127621	167	25	142	3	24	chr2:127419920:A:G
PROC	Dmis & LOF	0.0001	9.97432e-11	3.58925e-08	3.38138e-11	0.0702758	0.0127543	167	25	142	3	24	chr2:127428575:G:GT
PROC	Dmis & LOF	0.0001	1.02493e-10	3.56026e-08	3.47322e-11	0.0702341	0.0127435	167	25	142	3	24	chr2:127421393:G:A
STAB2	Dmis & LOF	0.01	8.80524e-08	3.53329e-08	0.00181319	0.0131205	0.00238005	7384	411	6973	85	402	chr12:103692828:G:A
STAB2	Dmis & LOF	0.01	9.52379e-08	3.524e-08	0.00181012	0.0131217	0.00238006	7384	411	6973	85	402	chr12:103668661:TGTGTCTACAGTGGCAG:T
STAB2	Dmis & LOF	0.01	9.74278e-08	3.52072e-08	0.00180903	0.0131221	0.00238007	7384	411	6973	85	402	chr12:103590953:C:A
STAB2	Dmis & LOF	0.01	9.76842e-08	3.52046e-08	0.00180894	0.0131222	0.00238007	7384	411	6973	85	402	chr12:103688168:G:C
STAB2	Dmis & LOF	0.01	9.63283e-08	3.50516e-08	0.00180374	0.0131241	0.00238008	7383	411	6972	85	402	chr12:103670768:T:C
STAB2	Dmis & LOF	0.01	1.12391e-07	3.50127e-08	0.00145077	0.0131822	0.00239054	7322	408	6914	84	403	chr12:103749115:G:A
STAB2	Dmis & LOF	0.01	9.05008e-08	3.49538e-08	0.00180059	0.0131253	0.0023801	7384	411	6973	85	402	chr12:103640257:G:A
PROC	Dmis & LOF	0.0001	1.1099e-10	3.49473e-08	3.20204e-11	0.0720871	0.0130719	157	24	133	2	25	chr2:127428469:GC:G
STAB2	Dmis & LOF	0.01	9.04615e-08	3.49078e-08	0.00179903	0.0131259	0.00238011	7384	411	6973	85	402	chr12:103683232:C:T
STAB2	Dmis & LOF	0.01	9.3981e-08	3.48283e-08	0.00179637	0.0131269	0.00238012	7384	411	6973	85	402	chr12:103689983:G:A
STAB2	Dmis & LOF	0.01	9.39716e-08	3.48126e-08	0.00179579	0.0131271	0.00238012	7383	411	6972	85	402	chr12:103713760:T:C
STAB2	Dmis & LOF	0.01	9.39717e-08	3.48121e-08	0.00179573	0.0131271	0.00238011	7383	411	6972	85	402	chr12:103594495:G:A
STAB2	Dmis & LOF	0.01	9.39666e-08	3.48101e-08	0.00179573	0.0131272	0.00238012	7384	411	6973	85	402	chr12:103753287:CAG:C
STAB2	Dmis & LOF	0.01	9.39443e-08	3.47774e-08	0.00179461	0.0131276	0.00238012	7383	411	6972	85	402	chr12:103705650:T:G
STAB2	Dmis & LOF	0.01	9.39177e-08	3.47441e-08	0.00179352	0.013128	0.00238013	7384	411	6973	85	402	chr12:103755650:G:A
STAB2	Dmis & LOF	0.01	9.33145e-08	3.46813e-08	0.00179138	0.0131288	0.00238014	7383	411	6972	85	402	chr12:103735561:G:A
STAB2	Dmis & LOF	0.01	9.33024e-08	3.46663e-08	0.0017909	0.013129	0.00238014	7383	411	6972	85	402	chr12:103750610:A:G
STAB2	Dmis & LOF	0.01	9.36101e-08	3.452e-08	0.00178599	0.0131309	0.00238016	7383	411	6972	85	402	chr12:103713754:G:T
STAB2	Dmis & LOF	0.01	9.30526e-08	3.44533e-08	0.00178363	0.0131317	0.00238016	7382	411	6971	85	402	chr12:103766281:TC:T
STAB2	Dmis & LOF	0.01	9.29264e-08	3.44435e-08	0.00178335	0.0131318	0.00238016	7382	411	6971	85	402	chr12:103755611:G:A
STAB2	Dmis & LOF	0.01	9.25127e-08	3.44067e-08	0.00178207	0.0131323	0.00238017	7382	411	6971	85	402	chr12:103591029:A:T
STAB2	Dmis & LOF	0.01	9.20906e-08	3.42586e-08	0.00177719	0.0131343	0.00238019	7383	411	6972	85	402	chr12:103594394:G:C
STAB2	Dmis & LOF	0.01	9.1841e-08	3.42156e-08	0.00177564	0.0131348	0.0023802	7382	411	6971	85	402	chr12:103683226:G:C
STAB2	Dmis & LOF	0.01	9.18374e-08	3.42121e-08	0.00177554	0.0131349	0.0023802	7382	411	6971	85	402	chr12:103763484:CCAAA:C
STAB2	Dmis & LOF	0.01	9.16913e-08	3.41904e-08	0.00177484	0.0131351	0.0023802	7382	411	6971	85	402	chr12:103675948:A:G
STAB2	Dmis & LOF	0.01	9.43567e-08	3.40737e-08	0.00177088	0.0131367	0.00238022	7382	411	6971	85	402	chr12:103637110:G:A
STAB2	Dmis & LOF	0.01	9.03772e-08	3.3922e-08	0.00176574	0.0131387	0.00238024	7382	411	6971	85	402	chr12:103713724:G:A
STAB2	Dmis & LOF	0.01	9.62866e-08	3.37499e-08	0.00145344	0.0131824	0.00238779	7341	409	6932	84	403	chr12:103695779:A:G
PROC	Dmis & LOF	0.0001	5.34537e-11	3.37354e-08	1.83002e-11	0.0712296	0.0129019	165	25	140	3	24	chr2:127423272:A:G
PROC	Dmis & LOF	0.0001	5.34537e-11	3.37354e-08	1.83002e-11	0.0712296	0.0129019	165	25	140	3	24	chr2:127423272:A:G
STAB2	Dmis & LOF	0.01	8.91072e-08	3.36132e-08	0.00175521	0.0131427	0.00238028	7382	411	6971	85	402	chr12:103688204:C:T
STAB2	Dmis & LOF	0.01	7.22354e-08	3.35974e-08	0.00147231	0.013368	0.00242105	7345	411	6934	84	403	chr12:103594442:G:T
STAB2	Dmis & LOF	0.01	8.90893e-08	3.35331e-08	0.0017525	0.0131438	0.00238029	7381	411	6970	85	402	chr12:103669560:GC:G
STAB2	Dmis & LOF	0.01	9.19101e-08	3.34997e-08	0.00175139	0.0131442	0.0023803	7382	411	6971	85	402	chr12:103753247:G:A
STAB2	Dmis & LOF	0.01	9.39654e-08	3.33965e-08	0.00174776	0.0131455	0.00238031	7380	411	6969	85	402	chr12:103725041:T:A
STAB2	Dmis & LOF	0.01	9.35115e-08	3.33314e-08	0.0017455	0.0131464	0.00238031	7380	411	6969	85	402	chr12:103708513:G:A
STAB2	Dmis & LOF	0.01	9.06151e-08	3.30141e-08	0.00145703	0.0131721	0.00238424	7363	410	6953	84	403	chr12:103689967:T:G
STAB2	Dmis & LOF	0.01	8.99629e-08	3.30125e-08	0.00174076	0.0131484	0.00237994	7381	411	6970	85	402	chr12:103758168:A:G
STAB2	Dmis & LOF	0.01	8.95663e-08	3.29123e-08	0.00173093	0.0131519	0.00238036	7378	411	6967	85	402	chr12:103699172:G:A
STAB2	Dmis & LOF	0.01	9.05074e-08	3.27136e-08	0.00172435	0.0131547	0.0023804	7379	411	6968	85	402	chr12:103662906:C:T
STAB2	Dmis & LOF	0.01	9.02451e-08	3.26627e-08	0.00172261	0.0131555	0.00238042	7380	411	6969	85	402	chr12:103705651:G:A
STAB2	Dmis & LOF	0.01	8.97519e-08	3.26133e-08	0.00172085	0.0131561	0.00238042	7380	411	6969	85	402	chr12:103674023:T:A
STAB2	Dmis & LOF	0.01	9.23725e-08	3.25612e-08	0.00171902	0.0131568	0.00238042	7378	411	6967	85	402	chr12:103673923:C:CGGAACAT
STAB2	Dmis & LOF	0.01	8.90835e-08	3.24443e-08	0.00171489	0.0131583	0.00238043	7377	411	6966	85	402	chr12:103753313:C:T
STAB2	Dmis & LOF	0.01	9.11156e-08	3.24212e-08	0.00171407	0.0131586	0.00238043	7377	411	6966	85	402	chr12:103690429:A:G
STAB2	Dmis & LOF	0.01	9.0998e-08	3.23971e-08	0.00171329	0.013159	0.00238045	7378	411	6967	85	402	chr12:103666292:G:A
STAB2	Dmis & LOF	0.01	9.17885e-08	3.23323e-08	0.00171118	0.0131599	0.00238046	7379	411	6968	85	402	chr12:103755635:G:C
STAB2	Dmis & LOF	0.01	9.17329e-08	3.22454e-08	0.00170808	0.0131611	0.00238047	7378	411	6967	85	402	chr12:103759156:G:GC
STAB2	Dmis & LOF	0.01	9.14551e-08	3.22245e-08	0.00170728	0.0131614	0.00238047	7378	411	6967	85	402	chr12:103706911:T:A
STAB2	Dmis & LOF	0.01	9.20745e-08	3.21636e-08	0.00170525	0.0131622	0.00238048	7378	411	6967	85	402	chr12:103685012:TG:T
STAB2	Dmis & LOF	0.01	9.231e-08	3.20412e-08	0.00170108	0.013164	0.00238051	7379	411	6968	85	402	chr12:103590984:G:A
STAB2	Dmis & LOF	0.01	9.21345e-08	3.20314e-08	0.00170068	0.0131641	0.0023805	7378	411	6967	85	402	chr12:103750666:C:T
STAB2	Dmis & LOF	0.01	8.96819e-08	3.20188e-08	0.00144505	0.0132448	0.00239507	7302	407	6895	84	403	chr12:103703208:C:T
STAB2	Dmis & LOF	0.01	9.21179e-08	3.19991e-08	0.00169945	0.0131645	0.0023805	7377	411	6966	85	402	chr12:103648712:G:A
STAB2	Dmis & LOF	0.01	9.21225e-08	3.19657e-08	0.00170233	0.0131635	0.00238025	7379	411	6968	85	402	chr12:103715837:C:A
STAB2	Dmis & LOF	0.01	9.19528e-08	3.19075e-08	0.00169625	0.0131657	0.00238051	7376	411	6965	85	402	chr12:103758169:G:A
STAB2	Dmis & LOF	0.01	8.84197e-08	3.18734e-08	0.00169502	0.0131662	0.00238052	7378	411	6967	85	402	chr12:103708515:C:T
STAB2	Dmis & LOF	0.01	8.81821e-08	3.18075e-08	0.00169286	0.0131672	0.00238054	7378	411	6967	85	402	chr12:103638119:T:G
STAB2	Dmis & LOF	0.01	8.92186e-08	3.15772e-08	0.00168471	0.0131704	0.00238057	7377	411	6966	85	402	chr12:103711512:G:A
STAB2	Dmis & LOF	0.01	9.23102e-08	3.15115e-08	0.00147861	0.0133375	0.00241061	7370	412	6958	84	403	chr12:103715844:G:A
STAB2	Dmis & LOF	0.01	8.97514e-08	3.14426e-08	0.00167989	0.0131722	0.00238058	7375	411	6964	85	402	chr12:103713718:G:A
STAB2	Dmis & LOF	0.01	9.04125e-08	3.13754e-08	0.00167771	0.0131732	0.0023806	7377	411	6966	85	402	chr12:103690540:T:G
STAB2	Dmis & LOF	0.01	8.96254e-08	3.08812e-08	0.00146108	0.0131821	0.002381	7374	411	6963	84	403	chr12:103706810:G:A
STAB2	Dmis & LOF	0.01	8.79577e-08	3.04783e-08	0.00164593	0.0131861	0.00238073	7375	411	6964	85	402	chr12:103733072:G:A
STAB2	Dmis & LOF	0.01	8.97886e-08	3.04353e-08	0.00147798	0.0133324	0.00240704	7371	412	6959	84	403	chr12:103763598:AC:A
STAB2	Dmis & LOF	0.01	9.0378e-08	3.02862e-08	0.00146114	0.0131909	0.00238112	7372	411	6961	84	403	chr12:103740753:C:T
STAB2	Dmis & LOF	0.01	9.07313e-08	3.01306e-08	0.00146121	0.0131932	0.00238115	7373	411	6962	84	403	chr12:103733172:G:A
STAB2	Dmis & LOF	0.01	9.41281e-08	3.00822e-08	0.00145038	0.0132876	0.00239807	7342	410	6932	84	403	chr12:103755434:G:A
STAB2	Dmis & LOF	0.01	8.62247e-08	2.99367e-08	0.00146968	0.0133423	0.00240757	7354	411	6943	84	403	chr12:103695623:A:C
STAB2	Dmis & LOF	0.01	8.94215e-08	2.95705e-08	0.00146137	0.0132016	0.00238125	7372	411	6961	84	403	chr12:103742547:TTGTC:T
STAB2	Dmis & LOF	0.01	9.32137e-08	2.91895e-08	0.0014611	0.0132039	0.00238069	7372	411	6961	84	403	chr12:103674023:T:C
STAB2	Dmis & LOF	0.01	8.77211e-08	2.90009e-08	0.00147688	0.0133237	0.00240181	7370	412	6958	84	403	chr12:103655502:C:T
STAB2	Dmis & LOF	0.01	9.05339e-08	2.87504e-08	0.00146167	0.0132142	0.00238141	7372	411	6961	84	403	chr12:103638143:C:A
STAB2	Dmis & LOF	0.01	8.50658e-08	2.86732e-08	0.00145642	0.0132341	0.00238479	7348	410	6938	84	403	chr12:103660329:A:G
STAB2	Dmis & LOF	0.01	9.00366e-08	2.86732e-08	0.00146164	0.0132155	0.00238146	7369	411	6958	84	403	chr12:103750657:C:T
STAB2	Dmis & LOF	0.01	8.98965e-08	2.85913e-08	0.0014763	0.013318	0.0023997	7373	412	6961	84	403	chr12:103703245:G:C
STAB2	Dmis & LOF	0.01	7.29768e-08	2.85643e-08	0.00145657	0.0133793	0.00241067	7314	409	6905	84	403	chr12:103750615:G:A
STAB2	Dmis & LOF	0.01	8.959e-08	2.84859e-08	0.00147608	0.0133167	0.00239919	7372	412	6960	84	403	chr12:103648706:G:T
STAB2	Dmis & LOF	0.01	8.93054e-08	2.8446e-08	0.00147603	0.0133161	0.00239897	7372	412	6960	84	403	chr12:103708470:C:CA
STAB2	Dmis & LOF	0.01	8.92997e-08	2.84429e-08	0.00147605	0.013316	0.00239895	7373	412	6961	84	403	chr12:103648751:C:T
STAB2	Dmis & LOF	0.01	8.54722e-08	2.82993e-08	0.0014567	0.0132408	0.00238502	7351	410	6941	84	403	chr12:103749133:G:A
STAB2	Dmis & LOF	0.01	9.04371e-08	2.74602e-08	0.00147416	0.0133112	0.00239544	7373	412	6961	84	403	chr12:103742440:CG:C
STAB2	Dmis & LOF	0.01	9.05388e-08	2.74491e-08	0.00147595	0.0133148	0.00239606	7373	412	6961	84	403	chr12:103648789:G:A
STAB2	Dmis & LOF	0.01	9.06091e-08	2.71398e-08	0.00144985	0.0132712	0.00238735	7344	410	6934	84	403	chr12:103755468:G:C
STAB2	Dmis & LOF	0.01	8.70927e-08	2.71039e-08	0.00147541	0.0133104	0.00239431	7373	412	6961	84	403	chr12:103699151:AC:A
STAB2	Dmis & LOF	0.01	8.7069e-08	2.70588e-08	0.0014753	0.0133099	0.00239409	7370	412	6958	84	403	chr12:103648742:A:G
STAB2	Dmis & LOF	0.01	8.83911e-08	2.70163e-08	0.00147529	0.0133092	0.00239385	7373	412	6961	84	403	chr12:103650561:G:A
PROC	Dmis & LOF	0.0001	4.05823e-11	2.69727e-08	1.39531e-11	0.0716548	0.0128875	164	25	139	3	24	chr2:127423057:C:T
PROC	Dmis & LOF	0.0001	4.05823e-11	2.69727e-08	1.39531e-11	0.0716548	0.0128875	164	25	139	3	24	chr2:127423057:C:T
STAB2	Dmis & LOF	0.01	8.82055e-08	2.69207e-08	0.00147477	0.0133057	0.00239295	7373	412	6961	84	403	chr12:103705720:C:A
STAB2	Dmis & LOF	0.01	8.7307e-08	2.68687e-08	0.00152726	0.0135814	0.0024424	7333	412	6921	84	403	chr12:103766277:CTT:C
STAB2	Dmis & LOF	0.01	8.79787e-08	2.57184e-08	0.00147486	0.0133054	0.00238947	7374	412	6962	84	403	chr12:103740744:C:T
STAB2	Dmis & LOF	0.01	8.80325e-08	2.56969e-08	0.00147484	0.0133051	0.00238935	7374	412	6962	84	403	chr12:103670715:G:T
STAB2	Dmis & LOF	0.01	8.94498e-08	2.56883e-08	0.00131948	0.0133016	0.0023887	7376	412	6964	85	402	chr12:103733171:C:T
STAB2	Dmis & LOF	0.01	8.86359e-08	2.56418e-08	0.00131641	0.013303	0.00238882	7375	412	6963	85	402	chr12:103668697:G:A
STAB2	Dmis & LOF	0.01	8.55176e-08	2.55842e-08	0.00147471	0.0133036	0.00238877	7374	412	6962	84	403	chr12:103637132:T:C
STAB2	Dmis & LOF	0.01	8.91727e-08	2.53805e-08	0.00147438	0.0133011	0.00238772	7373	412	6961	84	403	chr12:103648719:A:T
STAB2	Dmis & LOF	0.01	8.79272e-08	2.53109e-08	0.00147433	0.0133002	0.00238734	7374	412	6962	84	403	chr12:103695549:G:T
STAB2	Dmis & LOF	0.01	8.56443e-08	2.40311e-08	0.00132992	0.0132964	0.00238281	7375	412	6963	85	402	chr12:103650538:C:T
STAB2	Dmis & LOF	0.01	8.73259e-08	2.40256e-08	0.00146757	0.013318	0.00238666	7357	411	6946	84	403	chr12:103695764:GCTGCCGATGC:G
STAB2	Dmis & LOF	0.01	8.75803e-08	2.38872e-08	0.00135658	0.0132822	0.00237981	7377	412	6965	85	402	chr12:103695782:G:A
STAB2	Dmis & LOF	0.01	8.81127e-08	2.38359e-08	0.00133472	0.0132941	0.00238179	7377	412	6965	85	402	chr12:103692830:G:A
STAB2	Dmis & LOF	0.01	8.82821e-08	2.37149e-08	0.00147365	0.0132938	0.00238136	7374	412	6962	84	403	chr12:103695735:A:G
STAB2	Dmis & LOF	0.01	8.46951e-08	2.3594e-08	0.00134081	0.0132912	0.0023805	7376	412	6964	85	402	chr12:103683252:T:A
STAB2	Dmis & LOF	0.01	8.46894e-08	2.35933e-08	0.00134084	0.0132912	0.00238051	7377	412	6965	85	402	chr12:103750721:G:A
STAB2	Dmis & LOF	0.01	8.37032e-08	2.3592e-08	0.00146705	0.0133128	0.00238437	7355	411	6944	84	403	chr12:103705680:C:T
STAB2	Dmis & LOF	0.01	8.47534e-08	2.35572e-08	0.00134164	0.0132907	0.0023803	7375	412	6963	85	402	chr12:103706960:G:A
STAB2	Dmis & LOF	0.01	8.2998e-08	2.21565e-08	0.00134755	0.013288	0.00237529	7378	412	6966	85	402	chr12:103749070:G:A
STAB2	Dmis & LOF	0.01	8.33831e-08	2.20283e-08	0.0013505	0.0132863	0.00237457	7375	412	6963	85	402	chr12:103638121:G:A
STAB2	Dmis & LOF	0.01	8.34314e-08	2.1953e-08	0.00135453	0.0132845	0.00237399	7376	412	6964	85	402	chr12:103673924:G:A
STAB2	Dmis & LOF	0.01	8.53989e-08	2.19443e-08	0.00146667	0.0133069	0.00237795	7359	411	6948	84	403	chr12:103708510:G:T
STAB2	Dmis & LOF	0.01	8.39323e-08	2.1914e-08	0.00135348	0.0132851	0.00237396	7378	412	6966	85	402	chr12:103652664:A:C
STAB2	Dmis & LOF	0.01	8.4532e-08	2.17984e-08	0.0013563	0.0132837	0.00237332	7376	412	6964	85	402	chr12:103640149:C:G
STAB2	Dmis & LOF	0.01	8.86834e-08	2.16931e-08	0.00146023	0.0133244	0.00238024	7337	410	6927	84	403	chr12:103759145:C:T
STAB2	Dmis & LOF	0.01	8.38855e-08	2.16924e-08	0.00135904	0.0132825	0.00237275	7378	412	6966	85	402	chr12:103713651:G:A
STAB2	Dmis & LOF	0.01	7.9909e-08	2.15738e-08	0.00136199	0.0132811	0.0023721	7379	412	6967	85	402	chr12:103748993:G:A
STAB2	Dmis & LOF	0.01	8.37242e-08	2.15233e-08	0.00136311	0.0132804	0.0023718	7377	412	6965	85	402	chr12:103742413:G:A
STAB2	Dmis & LOF	0.01	8.74642e-08	2.14815e-08	0.00136421	0.0132799	0.00237157	7377	412	6965	85	402	chr12:103742555:G:A
PROS1	Dmis & LOF	1e-05	2.1372e-08	2.1372e-08	2.1372e-08	0.0769126	0.0137331	136	22	114	0	81	chr3:93898468:G:A
PROS1	Dmis & LOF	1e-05	2.06843e-08	2.06843e-08	2.06843e-08	0.0770298	0.0137402	135	22	113	0	81	chr3:93874368:A:T
STAB2	Dmis & LOF	0.01	8.3496e-08	2.0139e-08	0.00136631	0.0132789	0.00236668	7378	412	6966	85	402	chr12:103688175:C:A
STAB2	Dmis & LOF	0.01	8.31233e-08	2.00822e-08	0.00136772	0.0132783	0.00236635	7378	412	6966	85	402	chr12:103753306:G:A
STAB2	Dmis & LOF	0.01	7.35626e-08	1.9999e-08	0.00136967	0.0132773	0.00236587	7378	412	6966	85	402	chr12:103706945:G:A
STAB2	Dmis & LOF	0.01	7.36316e-08	1.99707e-08	0.00137046	0.013277	0.00236572	7378	412	6966	85	402	chr12:103699210:T:C
STAB2	Dmis & LOF	0.01	7.18704e-08	1.98608e-08	0.00137318	0.0132758	0.0023651	7380	412	6968	85	402	chr12:103755427:C:A
STAB2	Dmis & LOF	0.01	7.09902e-08	1.98568e-08	0.0014658	0.0132971	0.00236888	7359	411	6948	84	403	chr12:103750693:G:A
STAB2	Dmis & LOF	0.01	6.51268e-08	1.9837e-08	0.00137367	0.0132755	0.00236495	7378	412	6966	85	402	chr12:103699121:T:A
STAB2	Dmis & LOF	0.01	7.10583e-08	1.9619e-08	0.00137918	0.013273	0.0023637	7380	412	6968	85	402	chr12:103737635:G:T
STAB2	Dmis & LOF	0.01	7.3239e-08	1.95696e-08	0.00138023	0.0132723	0.0023634	7378	412	6966	85	402	chr12:103654642:C:T
STAB2	Dmis & LOF	0.01	7.27433e-08	1.94818e-08	0.00138251	0.0132714	0.00236291	7379	412	6967	85	402	chr12:103660375:A:AT
STAB2	Dmis & LOF	0.01	6.45267e-08	1.81105e-08	0.00138331	0.013271	0.00235754	7379	412	6967	85	402	chr12:103724973:A:G
STAB2	Dmis & LOF	0.01	6.89072e-08	1.80827e-08	0.00138403	0.0132707	0.00235739	7380	412	6968	85	402	chr12:103708495:G:C
STAB2	Dmis & LOF	0.01	7.43751e-08	1.79872e-08	0.00138623	0.0132696	0.0023568	7379	412	6967	85	402	chr12:103742450:GC:G
STAB2	Dmis & LOF	0.01	6.92944e-08	1.79191e-08	0.00138788	0.0132688	0.00235639	7379	412	6967	85	402	chr12:103675953:G:A
STAB2	Dmis & LOF	0.01	6.59703e-08	1.78757e-08	0.00138903	0.0132683	0.00235613	7380	412	6968	85	402	chr12:103761347:CTT:C
STAB2	Dmis & LOF	0.01	7.10522e-08	1.78344e-08	0.00139	0.0132678	0.00235588	7379	412	6967	85	402	chr12:103706969:G:A
STAB2	Dmis & LOF	0.01	6.77733e-08	1.77582e-08	0.00139188	0.013267	0.00235542	7380	412	6968	85	402	chr12:103715866:G:C
STAB2	Dmis & LOF	0.01	6.77141e-08	1.77514e-08	0.0013971	0.0132647	0.00235498	7380	412	6968	85	402	chr12:103750658:G:A
STAB2	Dmis & LOF	0.01	6.97741e-08	1.77356e-08	0.00146509	0.0132878	0.00235902	7357	411	6946	84	403	chr12:103706909:T:C
STAB2	Dmis & LOF	0.01	6.89932e-08	1.76923e-08	0.00139358	0.0132662	0.00235502	7381	412	6969	85	402	chr12:103746689:G:A
STAB2	Dmis & LOF	0.01	6.91318e-08	1.76426e-08	0.00146498	0.0132869	0.00235849	7355	411	6944	84	403	chr12:103749127:G:A
STAB2	Dmis & LOF	0.01	6.7734e-08	1.76413e-08	0.0013947	0.0132656	0.0023547	7379	412	6967	85	402	chr12:103713702:A:G
STAB2	Dmis & LOF	0.01	6.81112e-08	1.75905e-08	0.00139605	0.013265	0.00235439	7381	412	6969	85	402	chr12:103669587:G:T
STAB2	Dmis & LOF	0.01	6.78775e-08	1.75876e-08	0.00139618	0.013265	0.00235438	7381	412	6969	85	402	chr12:103666284:C:CCTCCTGGCT
STAB2	Dmis & LOF	0.01	6.30162e-08	1.74435e-08	0.00139963	0.0132633	0.00235348	7380	412	6968	85	402	chr12:103670759:T:C
STAB2	Dmis & LOF	0.01	6.73597e-08	1.744e-08	0.0014638	0.013276	0.00235572	7361	411	6950	84	403	chr12:103735581:G:A
STAB2	Dmis & LOF	0.01	6.29665e-08	1.74279e-08	0.00140638	0.0132604	0.0023529	7382	412	6970	85	402	chr12:103674045:G:A
STAB2	Dmis & LOF	0.01	7.29519e-08	1.73896e-08	0.00140109	0.0132627	0.00235316	7381	412	6969	85	402	chr12:103662885:G:T
STAB2	Dmis & LOF	0.01	6.90633e-08	1.59395e-08	0.00146481	0.0132835	0.00235058	7358	411	6947	84	403	chr12:103695548:A:C
STAB2	Dmis & LOF	0.01	6.5535e-08	1.59061e-08	0.00140258	0.013262	0.00234665	7382	412	6970	85	402	chr12:103755348:T:G
STAB2	Dmis & LOF	0.01	6.70183e-08	1.58949e-08	0.00141395	0.0132568	0.00234567	7380	412	6968	85	402	chr12:103706837:T:C
STAB2	Dmis & LOF	0.01	6.76471e-08	1.58824e-08	0.00140297	0.0132617	0.00234647	7379	412	6967	85	402	chr12:103750720:G:A
STAB2	Dmis & LOF	0.01	6.84012e-08	1.5826e-08	0.00140447	0.0132611	0.00234612	7381	412	6969	85	402	chr12:103746687:A:G
STAB2	Dmis & LOF	0.01	6.81082e-08	1.578e-08	0.00140559	0.0132606	0.00234582	7381	412	6969	85	402	chr12:103706880:G:C
STAB2	Dmis & LOF	0.01	6.8784e-08	1.57425e-08	0.00140665	0.0132602	0.00234558	7382	412	6970	85	402	chr12:103638114:G:C
STAB2	Dmis & LOF	0.01	6.8784e-08	1.5728e-08	0.00140683	0.01326	0.00234548	7380	412	6968	85	402	chr12:103746702:C:T
STAB2	Dmis & LOF	0.01	6.8777e-08	1.57245e-08	0.00140697	0.01326	0.00234546	7381	412	6969	85	402	chr12:103689950:G:T
STAB2	Dmis & LOF	0.01	6.85467e-08	1.5722e-08	0.00140705	0.01326	0.00234545	7382	412	6970	85	402	chr12:103662981:AAGAG:A
STAB2	Dmis & LOF	0.01	6.85395e-08	1.56983e-08	0.00140765	0.0132597	0.00234529	7382	412	6970	85	402	chr12:103763552:C:T
STAB2	Dmis & LOF	0.01	6.85351e-08	1.5676e-08	0.00140817	0.0132594	0.00234514	7381	412	6969	85	402	chr12:103755443:G:C
STAB2	Dmis & LOF	0.01	6.8538e-08	1.5676e-08	0.00140807	0.0132594	0.00234514	7380	412	6968	85	402	chr12:103692863:A:T
STAB2	Dmis & LOF	0.01	6.89723e-08	1.56401e-08	0.00140907	0.013259	0.00234491	7382	412	6970	85	402	chr12:103699171:C:A
STAB2	Dmis & LOF	0.01	6.91217e-08	1.56026e-08	0.00140997	0.0132586	0.00234466	7381	412	6969	85	402	chr12:103761384:C:T
STAB2	Dmis & LOF	0.01	6.46741e-08	1.55558e-08	0.00141115	0.013258	0.00234435	7381	412	6969	85	402	chr12:103590945:C:T
STAB2	Dmis & LOF	0.01	6.50647e-08	1.5503e-08	0.00141247	0.0132574	0.002344	7381	412	6969	85	402	chr12:103733065:G:C
STAB2	Dmis & LOF	0.01	6.55478e-08	1.5481e-08	0.00141297	0.0132572	0.00234386	7381	412	6969	85	402	chr12:103655520:C:T
STAB2	Dmis & LOF	0.01	6.55483e-08	1.548e-08	0.001413	0.0132572	0.00234385	7381	412	6969	85	402	chr12:103662966:C:T
STAB2	Dmis & LOF	0.01	6.55185e-08	1.54601e-08	0.00141356	0.013257	0.00234372	7382	412	6970	85	402	chr12:103676022:G:A
STAB2	Dmis & LOF	0.01	7.19795e-08	1.54133e-08	0.0014532	0.0133181	0.00235431	7323	409	6914	84	403	chr12:103675956:G:C
STAB2	Dmis & LOF	0.01	6.68921e-08	1.53961e-08	0.00141505	0.0132562	0.00234329	7381	412	6969	85	402	chr12:103717796:CA:C
STAB2	Dmis & LOF	0.01	6.67571e-08	1.53792e-08	0.00141552	0.013256	0.00234318	7381	412	6969	85	402	chr12:103717769:G:GGC
STAB2	Dmis & LOF	0.01	6.85748e-08	1.53685e-08	0.00146445	0.0132768	0.0023468	7363	411	6952	84	403	chr12:103728874:T:G
STAB2	Dmis & LOF	0.01	6.67501e-08	1.53624e-08	0.00141591	0.0132558	0.00234307	7381	412	6969	85	402	chr12:103733066:C:T
STAB2	Dmis & LOF	0.01	6.67508e-08	1.53582e-08	0.00141607	0.0132558	0.00234304	7382	412	6970	85	402	chr12:103688186:G:T
STAB2	Dmis & LOF	0.01	6.74647e-08	1.53057e-08	0.00141741	0.0132552	0.00234269	7382	412	6970	85	402	chr12:103670789:G:A
STAB2	Dmis & LOF	0.01	6.78403e-08	1.52431e-08	0.00141897	0.0132545	0.00234227	7382	412	6970	85	402	chr12:103638120:G:A
STAB2	Dmis & LOF	0.01	6.62386e-08	1.52414e-08	0.00142305	0.0132526	0.00234194	7382	412	6970	85	402	chr12:103662901:A:T
STAB2	Dmis & LOF	0.01	6.62392e-08	1.52274e-08	0.0014192	0.0132542	0.00234215	7380	412	6968	85	402	chr12:103755310:C:G
STAB2	Dmis & LOF	0.01	6.55175e-08	1.52155e-08	0.00141968	0.0132541	0.00234209	7382	412	6970	85	402	chr12:103745271:C:T
STAB2	Dmis & LOF	0.01	6.98753e-08	1.52101e-08	0.00141982	0.0132541	0.00234205	7383	412	6971	85	402	chr12:103749124:C:T
STAB2	Dmis & LOF	0.01	6.35642e-08	1.36847e-08	0.00142034	0.0132538	0.00233454	7382	412	6970	85	402	chr12:103748975:G:A
STAB2	Dmis & LOF	0.01	6.29945e-08	1.36788e-08	0.0014205	0.0132538	0.00233449	7383	412	6971	85	402	chr12:103715848:G:A
STAB2	Dmis & LOF	0.01	6.51085e-08	1.36681e-08	0.00142079	0.0132536	0.00233442	7382	412	6970	85	402	chr12:103689949:G:T
STAB2	Dmis & LOF	0.01	6.38891e-08	1.36546e-08	0.00142103	0.0132535	0.00233432	7382	412	6970	85	402	chr12:103699171:C:T
STAB2	Dmis & LOF	0.01	6.38857e-08	1.36334e-08	0.00142158	0.0132532	0.00233417	7382	412	6970	85	402	chr12:103759221:C:T
STAB2	Dmis & LOF	0.01	6.3885e-08	1.36236e-08	0.00142181	0.0132531	0.0023341	7382	412	6970	85	402	chr12:103739419:G:A
STAB2	Dmis & LOF	0.01	6.37892e-08	1.35681e-08	0.00142319	0.0132525	0.0023337	7382	412	6970	85	402	chr12:103728892:G:A
STAB2	Dmis & LOF	0.01	6.37871e-08	1.35662e-08	0.00142326	0.0132525	0.00233369	7383	412	6971	85	402	chr12:103717817:C:A
STAB2	Dmis & LOF	0.01	6.37819e-08	1.35414e-08	0.00142387	0.0132522	0.00233351	7382	412	6970	85	402	chr12:103689900:C:G
STAB2	Dmis & LOF	0.01	6.49524e-08	1.35097e-08	0.00142465	0.0132519	0.00233328	7383	412	6971	85	402	chr12:103652685:G:T
STAB2	Dmis & LOF	0.01	6.29262e-08	1.3493e-08	0.00143342	0.0133939	0.0023582	7246	405	6841	84	403	chr12:103689924:A:G
STAB2	Dmis & LOF	0.01	6.49479e-08	1.34768e-08	0.00142545	0.0132515	0.00233304	7382	412	6970	85	402	chr12:103705651:G:T
STAB2	Dmis & LOF	0.01	6.47176e-08	1.34347e-08	0.00142654	0.013251	0.00233274	7382	412	6970	85	402	chr12:103712404:T:C
STAB2	Dmis & LOF	0.01	6.47189e-08	1.34325e-08	0.00142658	0.013251	0.00233272	7382	412	6970	85	402	chr12:103745266:ACACT:A
STAB2	Dmis & LOF	0.01	6.42241e-08	1.34132e-08	0.00142696	0.0132507	0.00233257	7381	412	6969	85	402	chr12:103660698:C:T
STAB2	Dmis & LOF	0.01	6.70474e-08	1.33928e-08	0.0014276	0.0132505	0.00233244	7383	412	6971	85	402	chr12:103662954:A:T
STAB2	Dmis & LOF	0.01	6.70478e-08	1.33917e-08	0.00142761	0.0132505	0.00233243	7383	412	6971	85	402	chr12:103690423:G:A
STAB2	Dmis & LOF	0.01	6.70536e-08	1.33892e-08	0.00142756	0.0132504	0.0023324	7381	412	6969	85	402	chr12:103638126:G:T
STAB2	Dmis & LOF	0.01	6.42088e-08	1.33684e-08	0.00142805	0.0132502	0.00233225	7381	412	6969	85	402	chr12:103637123:G:A
STAB2	Dmis & LOF	0.01	6.4136e-08	1.33576e-08	0.00142841	0.0132501	0.00233218	7382	412	6970	85	402	chr12:103746705:G:A
STAB2	Dmis & LOF	0.01	6.67466e-08	1.33396e-08	0.00142888	0.0132499	0.00233205	7382	412	6970	85	402	chr12:103590907:G:GTGAT
STAB2	Dmis & LOF	0.01	6.58063e-08	1.33335e-08	0.00142898	0.0132498	0.002332	7382	412	6970	85	402	chr12:103670695:G:A
STAB2	Dmis & LOF	0.01	6.58527e-08	1.33221e-08	0.00142939	0.0132497	0.00233192	7383	412	6971	85	402	chr12:103620530:G:T
STAB2	Dmis & LOF	0.01	6.65924e-08	1.32955e-08	0.00142995	0.0132494	0.00233172	7382	412	6970	85	402	chr12:103706868:G:A
STAB2	Dmis & LOF	0.01	6.65931e-08	1.32817e-08	0.00143028	0.0132492	0.00233162	7382	412	6970	85	402	chr12:103689868:T:C
STAB2	Dmis & LOF	0.01	6.65891e-08	1.32811e-08	0.00143033	0.0132492	0.00233162	7382	412	6970	85	402	chr12:103670747:C:T
STAB2	Dmis & LOF	0.01	6.6586e-08	1.32763e-08	0.00143053	0.0132492	0.00233159	7383	412	6971	85	402	chr12:103655507:A:G
STAB2	Dmis & LOF	0.01	6.65908e-08	1.32745e-08	0.00143051	0.0132491	0.00233157	7382	412	6970	85	402	chr12:103638027:T:C
STAB2	Dmis & LOF	0.01	6.65854e-08	1.32716e-08	0.00143061	0.0132491	0.00233156	7383	412	6971	85	402	chr12:103737709:G:A
STAB2	Dmis & LOF	0.01	6.65892e-08	1.32711e-08	0.0014306	0.0132491	0.00233154	7382	412	6970	85	402	chr12:103706924:G:A
STAB2	Dmis & LOF	0.01	6.65889e-08	1.32702e-08	0.00143061	0.0132491	0.00233154	7382	412	6970	85	402	chr12:103733067:C:G
STAB2	Dmis & LOF	0.01	6.62994e-08	1.32345e-08	0.00143151	0.0132487	0.00233128	7382	412	6970	85	402	chr12:103759275:T:C
STAB2	Dmis & LOF	0.01	6.62959e-08	1.32319e-08	0.00143163	0.0132487	0.00233127	7383	412	6971	85	402	chr12:103640255:G:T
STAB2	Dmis & LOF	0.01	6.69972e-08	1.32095e-08	0.00143214	0.0132484	0.0023311	7382	412	6970	85	402	chr12:103699171:C:G
STAB2	Dmis & LOF	0.01	6.69946e-08	1.31989e-08	0.00143245	0.0132483	0.00233102	7383	412	6971	85	402	chr12:103674088:G:C
STAB2	Dmis & LOF	0.01	6.676e-08	1.31766e-08	0.00143303	0.013248	0.00233086	7383	412	6971	85	402	chr12:103677537:A:T
STAB2	Dmis & LOF	0.01	6.67603e-08	1.31619e-08	0.00143332	0.0132478	0.00233074	7382	412	6970	85	402	chr12:103689903:T:C
STAB2	Dmis & LOF	0.01	6.67624e-08	1.31598e-08	0.00143336	0.0132478	0.00233072	7382	412	6970	85	402	chr12:103638110:C:A
STAB2	Dmis & LOF	0.01	6.73941e-08	1.31501e-08	0.00143373	0.0132477	0.00233066	7383	412	6971	85	402	chr12:103666333:C:G
STAB2	Dmis & LOF	0.01	6.72085e-08	1.31226e-08	0.00143438	0.0132474	0.00233046	7383	412	6971	85	402	chr12:103637191:T:G
STAB2	Dmis & LOF	0.01	6.74418e-08	1.31001e-08	0.00143498	0.0132472	0.00233029	7383	412	6971	85	402	chr12:103708499:CTG:C
STAB2	Dmis & LOF	0.01	6.70974e-08	1.30863e-08	0.00143531	0.0132469	0.00233018	7383	412	6971	85	402	chr12:103637212:C:T
STAB2	Dmis & LOF	0.01	6.28571e-08	1.30543e-08	0.00143608	0.0132466	0.00232995	7382	412	6970	85	402	chr12:103763574:C:A
STAB2	Dmis & LOF	0.01	6.3189e-08	1.30486e-08	0.00143621	0.0132465	0.00232991	7382	412	6970	85	402	chr12:103703210:TG:T
STAB2	Dmis & LOF	0.01	6.32779e-08	1.30425e-08	0.00143637	0.0132464	0.00232986	7382	412	6970	85	402	chr12:103690458:G:C
STAB2	Dmis & LOF	0.01	6.32721e-08	1.3035e-08	0.00143658	0.0132464	0.00232981	7383	412	6971	85	402	chr12:103666291:G:T
STAB2	Dmis & LOF	0.01	6.32763e-08	1.30338e-08	0.00143655	0.0132463	0.00232979	7382	412	6970	85	402	chr12:103762388:TTCC:T
STAB2	Dmis & LOF	0.01	6.32692e-08	1.30257e-08	0.00143684	0.0132463	0.00232974	7383	412	6971	85	402	chr12:103725077:C:T
STAB2	Dmis & LOF	0.01	6.32653e-08	1.30168e-08	0.0014371	0.0132462	0.00232968	7383	412	6971	85	402	chr12:103640131:C:A
STAB2	Dmis & LOF	0.01	6.37616e-08	1.29936e-08	0.0014377	0.0132459	0.00232951	7383	412	6971	85	402	chr12:103742409:C:A
STAB2	Dmis & LOF	0.01	6.37621e-08	1.29874e-08	0.00143784	0.0132458	0.00232946	7383	412	6971	85	402	chr12:103670714:G:A
STAB2	Dmis & LOF	0.01	6.37348e-08	1.29656e-08	0.00143843	0.0132456	0.0023293	7383	412	6971	85	402	chr12:103755465:A:C
STAB2	Dmis & LOF	0.01	6.37333e-08	1.29564e-08	0.00143867	0.0132455	0.00232923	7383	412	6971	85	402	chr12:103685055:G:A
STAB2	Dmis & LOF	0.01	6.37327e-08	1.29537e-08	0.00143873	0.0132454	0.00232921	7383	412	6971	85	402	chr12:103620471:G:T
STAB2	Dmis & LOF	0.01	6.37296e-08	1.29475e-08	0.00143887	0.0132454	0.00232916	7383	412	6971	85	402	chr12:103742429:C:T
STAB2	Dmis & LOF	0.01	6.43749e-08	1.29426e-08	0.00143893	0.0132453	0.00232912	7383	412	6971	85	402	chr12:103662946:T:C
STAB2	Dmis & LOF	0.01	6.35374e-08	1.13336e-08	0.00143956	0.013245	0.00231983	7382	412	6970	85	402	chr12:103637237:G:A
STAB2	Dmis & LOF	0.01	6.35341e-08	1.13281e-08	0.00143973	0.0132449	0.00231979	7383	412	6971	85	402	chr12:103715820:A:T
STAB2	Dmis & LOF	0.01	6.35335e-08	1.13244e-08	0.00143985	0.0132449	0.00231976	7383	412	6971	85	402	chr12:103715821:AC:A
STAB2	Dmis & LOF	0.01	6.36624e-08	1.13178e-08	0.00144355	0.0132433	0.00231944	7383	412	6971	85	402	chr12:103655250:G:A
STAB2	Dmis & LOF	0.01	6.35323e-08	1.1315e-08	0.00144012	0.0132448	0.00231969	7383	412	6971	85	402	chr12:103648824:G:A
STAB2	Dmis & LOF	0.01	6.35321e-08	1.12982e-08	0.00144055	0.0132446	0.00231955	7383	412	6971	85	402	chr12:103683290:G:A
STAB2	Dmis & LOF	0.01	6.33085e-08	1.12939e-08	0.00144063	0.0132445	0.00231951	7383	412	6971	85	402	chr12:103660332:G:T
STAB2	Dmis & LOF	0.01	6.33067e-08	1.12839e-08	0.00144091	0.0132444	0.00231943	7383	412	6971	85	402	chr12:103695768:C:T
STAB2	Dmis & LOF	0.01	6.33069e-08	1.12833e-08	0.00144089	0.0132444	0.00231943	7383	412	6971	85	402	chr12:103675945:G:T
STAB2	Dmis & LOF	0.01	6.28027e-08	1.12787e-08	0.00144102	0.0132444	0.00231939	7383	412	6971	85	402	chr12:103654648:C:T
STAB2	Dmis & LOF	0.01	6.27996e-08	1.12772e-08	0.00144104	0.0132444	0.00231938	7383	412	6971	85	402	chr12:103717804:A:G
STAB2	Dmis & LOF	0.01	6.28002e-08	1.12725e-08	0.00144119	0.0132443	0.00231934	7383	412	6971	85	402	chr12:103692866:G:A
STAB2	Dmis & LOF	0.01	6.54513e-08	1.12571e-08	0.00144149	0.0132441	0.00231921	7382	412	6970	85	402	chr12:103690461:C:G
STAB2	Dmis & LOF	0.01	6.05874e-08	1.1241e-08	0.00144195	0.013244	0.00231909	7383	412	6971	85	402	chr12:103666354:G:T
STAB2	Dmis & LOF	0.01	6.27951e-08	1.12289e-08	0.00144227	0.0132438	0.00231899	7383	412	6971	85	402	chr12:103706967:AC:A
STAB2	Dmis & LOF	0.01	6.47991e-08	1.12245e-08	0.00144808	0.0132413	0.00231851	7384	412	6972	85	402	chr12:103711513:C:G
STAB2	Dmis & LOF	0.01	6.27293e-08	1.122e-08	0.00144247	0.0132437	0.00231891	7383	412	6971	85	402	chr12:103763553:C:A
STAB2	Dmis & LOF	0.01	6.22489e-08	1.122e-08	0.00144245	0.0132437	0.00231891	7383	412	6971	85	402	chr12:103731609:T:C
STAB2	Dmis & LOF	0.01	6.22486e-08	1.12187e-08	0.00144252	0.0132437	0.0023189	7383	412	6971	85	402	chr12:103753333:C:G
STAB2	Dmis & LOF	0.01	6.44247e-08	1.11944e-08	0.00144315	0.0132434	0.00231871	7384	412	6972	85	402	chr12:103706843:G:A
STAB2	Dmis & LOF	0.01	6.43301e-08	1.11886e-08	0.00144327	0.0132434	0.00231866	7383	412	6971	85	402	chr12:103712413:G:C
STAB2	Dmis & LOF	0.01	6.42826e-08	1.11819e-08	0.0014494	0.0132407	0.00231815	7384	412	6972	85	402	chr12:103704565:G:A
STAB2	Dmis & LOF	0.01	6.52305e-08	1.11582e-08	0.00144406	0.013243	0.00231841	7383	412	6971	85	402	chr12:103753246:C:A
STAB2	Dmis & LOF	0.01	6.52277e-08	1.11576e-08	0.00144413	0.013243	0.0023184	7384	412	6972	85	402	chr12:103640249:C:T
STAB2	Dmis & LOF	0.01	6.52281e-08	1.11551e-08	0.00144415	0.013243	0.00231838	7384	412	6972	85	402	chr12:103712413:G:A
STAB2	Dmis & LOF	0.01	6.52283e-08	1.11534e-08	0.00144421	0.013243	0.00231837	7384	412	6972	85	402	chr12:103662845:G:A
STAB2	Dmis & LOF	0.01	6.52289e-08	1.11473e-08	0.00144432	0.0132429	0.00231832	7383	412	6971	85	402	chr12:103674056:G:A
STAB2	Dmis & LOF	0.01	6.52285e-08	1.1147e-08	0.00144436	0.0132429	0.00231832	7384	412	6972	85	402	chr12:103755315:T:C
STAB2	Dmis & LOF	0.01	6.52283e-08	1.11429e-08	0.00144446	0.0132428	0.00231829	7384	412	6972	85	402	chr12:103638190:G:T
STAB2	Dmis & LOF	0.01	6.52304e-08	1.11419e-08	0.00144444	0.0132428	0.00231827	7383	412	6971	85	402	chr12:103648691:T:C
STAB2	Dmis & LOF	0.01	6.5228e-08	1.11372e-08	0.00144462	0.0132428	0.00231824	7384	412	6972	85	402	chr12:103660734:C:T
STAB2	Dmis & LOF	0.01	6.52283e-08	1.11351e-08	0.00144468	0.0132427	0.00231822	7384	412	6972	85	402	chr12:103620543:G:T
STAB2	Dmis & LOF	0.01	6.49412e-08	1.11253e-08	0.00144493	0.0132426	0.00231814	7384	412	6972	85	402	chr12:103669590:C:T
STAB2	Dmis & LOF	0.01	6.49415e-08	1.11228e-08	0.00144498	0.0132426	0.00231812	7384	412	6972	85	402	chr12:103692881:A:T
STAB2	Dmis & LOF	0.01	6.49482e-08	1.11207e-08	0.00144491	0.0132425	0.00231809	7382	412	6970	85	402	chr12:103706804:T:C
STAB2	Dmis & LOF	0.01	6.4941e-08	1.11178e-08	0.00144509	0.0132426	0.00231808	7384	412	6972	85	402	chr12:103692876:A:G
STAB2	Dmis & LOF	0.01	6.56525e-08	1.1102e-08	0.00144554	0.0132424	0.00231795	7384	412	6972	85	402	chr12:103731595:C:A
STAB2	Dmis & LOF	0.01	6.56527e-08	1.10935e-08	0.00144573	0.0132423	0.00231788	7384	412	6972	85	402	chr12:103728934:T:C
STAB2	Dmis & LOF	0.01	6.56559e-08	1.10838e-08	0.00144592	0.0132421	0.00231779	7383	412	6971	85	402	chr12:103677451:A:G
STAB2	Dmis & LOF	0.01	6.54184e-08	1.10812e-08	0.00144603	0.0132421	0.00231778	7384	412	6972	85	402	chr12:103704615:G:A
STAB2	Dmis & LOF	0.01	6.54178e-08	1.10782e-08	0.00144612	0.0132421	0.00231775	7384	412	6972	85	402	chr12:103690535:TG:T
STAB2	Dmis & LOF	0.01	6.54177e-08	1.10782e-08	0.0014461	0.0132421	0.00231775	7384	412	6972	85	402	chr12:103759266:TCCAAC:T
STAB2	Dmis & LOF	0.01	6.54186e-08	1.1077e-08	0.00144615	0.0132421	0.00231774	7384	412	6972	85	402	chr12:103683269:G:T
STAB2	Dmis & LOF	0.01	6.54207e-08	1.10731e-08	0.00144617	0.013242	0.0023177	7383	412	6971	85	402	chr12:103750621:G:T
STAB2	Dmis & LOF	0.01	6.5418e-08	1.10698e-08	0.00144631	0.013242	0.00231768	7384	412	6972	85	402	chr12:103749071:G:T
STAB2	Dmis & LOF	0.01	6.54186e-08	1.10625e-08	0.00144652	0.0132419	0.00231762	7384	412	6972	85	402	chr12:103674002:T:C
STAB2	Dmis & LOF	0.01	6.54214e-08	1.1057e-08	0.00144659	0.0132418	0.00231757	7383	412	6971	85	402	chr12:103755453:G:T
STAB2	Dmis & LOF	0.01	6.58163e-08	1.1056e-08	0.00145148	0.0132397	0.0023172	7384	412	6972	85	402	chr12:103733045:A:AC
STAB2	Dmis & LOF	0.01	6.5419e-08	1.10528e-08	0.00144676	0.0132418	0.00231754	7384	412	6972	85	402	chr12:103660363:C:G
STAB2	Dmis & LOF	0.01	6.58426e-08	1.10415e-08	0.00145218	0.0132395	0.00231706	7384	412	6972	85	402	chr12:103674048:A:G
STAB2	Dmis & LOF	0.01	6.58816e-08	1.10405e-08	0.00144707	0.0132417	0.00231744	7384	412	6972	85	402	chr12:103699193:C:T
STAB2	Dmis & LOF	0.01	6.58815e-08	1.1033e-08	0.00144727	0.0132416	0.00231738	7384	412	6972	85	402	chr12:103669623:G:A
STAB2	Dmis & LOF	0.01	6.58821e-08	1.10267e-08	0.00144743	0.0132415	0.00231733	7384	412	6972	85	402	chr12:103737713:T:C
STAB2	Dmis & LOF	0.01	6.58843e-08	1.10254e-08	0.00144741	0.0132415	0.00231731	7383	412	6971	85	402	chr12:103650529:G:A
STAB2	Dmis & LOF	0.01	6.58846e-08	1.10248e-08	0.00144742	0.0132415	0.00231731	7383	412	6971	85	402	chr12:103737676:C:T
STAB2	Dmis & LOF	0.01	6.6036e-08	1.10144e-08	0.00145231	0.0132394	0.00231687	7384	412	6972	85	402	chr12:103713700:G:T
STAB2	Dmis & LOF	0.01	6.61205e-08	1.10089e-08	0.00144789	0.0132413	0.00231718	7384	412	6972	85	402	chr12:103730155:A:G
STAB2	Dmis & LOF	0.01	6.61204e-08	1.10054e-08	0.00144797	0.0132413	0.00231715	7384	412	6972	85	402	chr12:103750721:G:T
STAB2	Dmis & LOF	0.01	6.61211e-08	1.10032e-08	0.00144803	0.0132412	0.00231713	7384	412	6972	85	402	chr12:103699096:G:T
STAB2	Dmis & LOF	0.01	6.61207e-08	1.10019e-08	0.00144808	0.0132412	0.00231712	7384	412	6972	85	402	chr12:103684989:G:A
STAB2	Dmis & LOF	0.01	6.57704e-08	1.09988e-08	0.00144814	0.0132412	0.0023171	7384	412	6972	85	402	chr12:103715889:G:A
STAB2	Dmis & LOF	0.01	6.59046e-08	1.09935e-08	0.00144829	0.0132411	0.00231705	7384	412	6972	85	402	chr12:103688166:A:C
STAB2	Dmis & LOF	0.01	6.19814e-08	1.09901e-08	0.00144836	0.0132411	0.00231702	7384	412	6972	85	402	chr12:103638118:A:T
STAB2	Dmis & LOF	0.01	6.19853e-08	1.09884e-08	0.00144834	0.013241	0.002317	7383	412	6971	85	402	chr12:103717806:G:A
STAB2	Dmis & LOF	0.01	6.20904e-08	1.09809e-08	0.00144861	0.013241	0.00231695	7384	412	6972	85	402	chr12:103690448:C:G
STAB2	Dmis & LOF	0.01	6.2092e-08	1.09792e-08	0.00144866	0.013241	0.00231693	7384	412	6972	85	402	chr12:103699228:G:A
STAB2	Dmis & LOF	0.01	6.20918e-08	1.09763e-08	0.00144873	0.0132409	0.00231691	7384	412	6972	85	402	chr12:103662853:T:C
STAB2	Dmis & LOF	0.01	6.2091e-08	1.09737e-08	0.00144879	0.0132409	0.00231689	7384	412	6972	85	402	chr12:103733162:C:T
STAB2	Dmis & LOF	0.01	6.20951e-08	1.09697e-08	0.00144883	0.0132408	0.00231685	7383	412	6971	85	402	chr12:103755331:G:T
STAB2	Dmis & LOF	0.01	6.15993e-08	1.09695e-08	0.00144891	0.0132408	0.00231685	7384	412	6972	85	402	chr12:103670720:G:A
STAB2	Dmis & LOF	0.01	6.1919e-08	1.09642e-08	0.00144905	0.0132408	0.00231681	7384	412	6972	85	402	chr12:103677453:G:A
STAB2	Dmis & LOF	0.01	6.19191e-08	1.09616e-08	0.0014491	0.0132408	0.00231679	7384	412	6972	85	402	chr12:103755702:TC:T
STAB2	Dmis & LOF	0.01	6.18938e-08	1.09556e-08	0.00144926	0.0132407	0.00231674	7384	412	6972	85	402	chr12:103761352:C:T
STAB2	Dmis & LOF	0.01	6.18982e-08	1.09544e-08	0.00144923	0.0132406	0.00231672	7383	412	6971	85	402	chr12:103733163:A:T
STAB2	Dmis & LOF	0.01	6.18981e-08	1.09531e-08	0.00144927	0.0132406	0.00231671	7383	412	6971	85	402	chr12:103699169:A:G
STAB2	Dmis & LOF	0.01	6.18933e-08	1.09493e-08	0.00144942	0.0132406	0.00231668	7384	412	6972	85	402	chr12:103749055:G:A
STAB2	Dmis & LOF	0.01	6.18917e-08	1.0945e-08	0.00144953	0.0132406	0.00231665	7384	412	6972	85	402	chr12:103695747:T:C
STAB2	Dmis & LOF	0.01	6.18918e-08	1.09445e-08	0.00144955	0.0132406	0.00231664	7384	412	6972	85	402	chr12:103666334:C:T
STAB2	Dmis & LOF	0.01	7.61719e-08	1.094e-08	0.00144965	0.0132405	0.00231661	7384	412	6972	85	402	chr12:103712445:C:G
STAB2	Dmis & LOF	0.01	7.65307e-08	1.0933e-08	0.00144985	0.0132404	0.00231655	7384	412	6972	85	402	chr12:103692873:T:C
STAB2	Dmis & LOF	0.01	2.97326e-08	1.09287e-08	0.00144996	0.0132404	0.00231651	7384	412	6972	85	402	chr12:103749067:G:C
STAB2	Dmis & LOF	0.01	2.97316e-08	1.0923e-08	0.0014501	0.0132403	0.00231647	7384	412	6972	85	402	chr12:103706831:C:T
STAB2	Dmis & LOF	0.01	2.67831e-08	1.0914e-08	0.00145032	0.0132402	0.00231639	7384	412	6972	85	402	chr12:103761395:AC:A
STAB2	Dmis & LOF	0.01	2.67831e-08	1.09139e-08	0.00145032	0.0132402	0.00231639	7384	412	6972	85	402	chr12:103675927:G:A
STAB2	Dmis & LOF	0.01	2.67775e-08	1.09094e-08	0.00145038	0.0132401	0.00231634	7383	412	6971	85	402	chr12:103749008:C:T
STAB2	Dmis & LOF	0.01	2.67798e-08	1.09093e-08	0.00145047	0.0132401	0.00231635	7384	412	6972	85	402	chr12:103725075:G:A
STAB2	Dmis & LOF	0.01	2.67201e-08	1.09046e-08	0.00145057	0.0132401	0.00231631	7384	412	6972	85	402	chr12:103590985:G:A
STAB2	Dmis & LOF	0.01	2.67171e-08	1.09012e-08	0.00145067	0.01324	0.00231628	7384	412	6972	85	402	chr12:103703223:G:C
STAB2	Dmis & LOF	0.01	2.67176e-08	1.0901e-08	0.00145067	0.01324	0.00231628	7384	412	6972	85	402	chr12:103652555:G:A
STAB2	Dmis & LOF	0.01	2.67174e-08	1.09006e-08	0.00145068	0.01324	0.00231628	7384	412	6972	85	402	chr12:103753234:G:A
STAB2	Dmis & LOF	0.01	7.62907e-08	1.08987e-08	0.00145071	0.01324	0.00231626	7384	412	6972	85	402	chr12:103713766:TGGGTA:T
STAB2	Dmis & LOF	0.01	7.62817e-08	1.08974e-08	0.00145077	0.01324	0.00231625	7384	412	6972	85	402	chr12:103638109:A:G
STAB2	Dmis & LOF	0.01	7.62165e-08	1.08881e-08	0.00145101	0.0132399	0.00231617	7384	412	6972	85	402	chr12:103660686:G:T
STAB2	Dmis & LOF	0.01	7.15415e-08	1.0886e-08	0.00145105	0.0132399	0.00231616	7384	412	6972	85	402	chr12:103753235:T:G
STAB2	Dmis & LOF	0.01	7.61957e-08	1.08851e-08	0.00145108	0.0132399	0.00231615	7384	412	6972	85	402	chr12:103706916:G:C
STAB2	Dmis & LOF	0.01	7.61851e-08	1.08836e-08	0.00145112	0.0132398	0.00231614	7384	412	6972	85	402	chr12:103683211:T:A
STAB2	Dmis & LOF	0.01	7.61705e-08	1.08815e-08	0.00145116	0.0132398	0.00231612	7384	412	6972	85	402	chr12:103652706:G:A
STAB2	Dmis & LOF	0.01	7.6157e-08	1.08796e-08	0.0014512	0.0132398	0.0023161	7384	412	6972	85	402	chr12:103684990:C:A
STAB2	Dmis & LOF	0.01	7.61544e-08	1.08792e-08	0.00146289	0.0132564	0.00231901	7363	411	6952	84	403	chr12:103673925:G:C
STAB2	Dmis & LOF	0.01	7.61074e-08	1.08725e-08	0.0014514	0.0132397	0.00231604	7384	412	6972	85	402	chr12:103753321:G:A
STAB2	Dmis & LOF	0.01	7.60911e-08	1.08702e-08	0.00145146	0.0132397	0.00231602	7384	412	6972	85	402	chr12:103753250:C:T
STAB2	Dmis & LOF	0.01	7.60902e-08	1.087e-08	0.00145148	0.0132397	0.00231602	7384	412	6972	85	402	chr12:103637143:G:T
STAB2	Dmis & LOF	0.01	7.6075e-08	1.08679e-08	0.00145152	0.0132397	0.002316	7384	412	6972	85	402	chr12:103655295:AT:A
STAB2	Dmis & LOF	0.01	7.60443e-08	1.08635e-08	0.00145163	0.0132396	0.00231597	7384	412	6972	85	402	chr12:103620522:G:A
STAB2	Dmis & LOF	0.01	7.60412e-08	1.0863e-08	0.00145163	0.0132396	0.00231596	7384	412	6972	85	402	chr12:103669594:AG:A
STAB2	Dmis & LOF	0.01	7.60348e-08	1.08621e-08	0.00145167	0.0132396	0.00231596	7384	412	6972	85	402	chr12:103650550:C:T
STAB2	Dmis & LOF	0.01	7.60298e-08	1.08614e-08	0.00145167	0.0132396	0.00231595	7384	412	6972	85	402	chr12:103668650:TCA:T
STAB2	Dmis & LOF	0.01	7.60085e-08	1.08584e-08	0.00145181	0.0132395	0.00231592	7384	412	6972	85	402	chr12:103727313:T:C
STAB2	Dmis & LOF	0.01	7.60001e-08	1.08572e-08	0.00145179	0.0132395	0.00231591	7384	412	6972	85	402	chr12:103758200:C:T
STAB2	Dmis & LOF	0.01	7.5995e-08	1.08564e-08	0.00145183	0.0132395	0.00231591	7384	412	6972	85	402	chr12:103648720:TG:T
STAB2	Dmis & LOF	0.01	6.06526e-08	1.08556e-08	0.00145186	0.0132395	0.0023159	7384	412	6972	85	402	chr12:103717800:G:A
STAB2	Dmis & LOF	0.01	4.02148e-08	1.08487e-08	0.00145201	0.0132394	0.00231584	7384	412	6972	85	402	chr12:103706840:C:T
STAB2	Dmis & LOF	0.01	4.0215e-08	1.08481e-08	0.00145205	0.0132394	0.00231584	7384	412	6972	85	402	chr12:103761370:A:C
STAB2	Dmis & LOF	0.01	4.0216e-08	1.08459e-08	0.001452	0.0132394	0.00231581	7383	412	6971	85	402	chr12:103677542:C:A
STAB2	Dmis & LOF	0.01	4.02139e-08	1.08429e-08	0.00145218	0.0132394	0.00231579	7384	412	6972	85	402	chr12:103706933:G:A
STAB2	Dmis & LOF	0.01	4.02134e-08	1.08356e-08	0.00145236	0.0132393	0.00231573	7384	412	6972	85	402	chr12:103739415:G:T
STAB2	Dmis & LOF	0.01	6.59095e-08	1.08173e-08	0.00145282	0.0132391	0.00231558	7384	412	6972	85	402	chr12:103761339:T:C
STAB2	Dmis & LOF	0.01	6.59081e-08	1.08142e-08	0.00145291	0.013239	0.00231555	7384	412	6972	85	402	chr12:103655283:C:G
STAB2	Dmis & LOF	0.01	6.59089e-08	1.08107e-08	0.00145301	0.013239	0.00231552	7384	412	6972	85	402	chr12:103637232:C:A
STAB2	Dmis & LOF	0.01	1.29241e-08	1.08077e-08	0.00145299	0.0132389	0.00231549	7383	412	6971	85	402	chr12:103742539:G:A
STAB2	Dmis & LOF	0.01	1.39302e-08	1.08034e-08	0.00145319	0.0132389	0.00231546	7384	412	6972	85	402	chr12:103755612:A:G
STAB2	Dmis & LOF	0.01	1.39298e-08	1.08018e-08	0.00145314	0.0132388	0.00231544	7383	412	6971	85	402	chr12:103737749:G:T
STAB2	Dmis & LOF	0.01	1.39294e-08	1.08007e-08	0.00145324	0.0132389	0.00231544	7384	412	6972	85	402	chr12:103704616:T:G
STAB2	Dmis & LOF	0.01	1.39285e-08	1.0797e-08	0.00145338	0.0132388	0.00231541	7384	412	6972	85	402	chr12:103742438:AC:A
STAB2	Dmis & LOF	0.01	1.16873e-08	1.07774e-08	0.00145387	0.0132386	0.00231524	7384	412	6972	85	402	chr12:103742417:G:A
STAB2	Dmis & LOF	0.01	1.16869e-08	1.07765e-08	0.00145388	0.0132386	0.00231524	7384	412	6972	85	402	chr12:103620467:G:A
STAB2	Dmis & LOF	0.01	1.16865e-08	1.07749e-08	0.00145393	0.0132386	0.00231522	7384	412	6972	85	402	chr12:103755611:G:C
STAB2	Dmis & LOF	0.01	1.16864e-08	1.07748e-08	0.00145394	0.0132386	0.00231522	7384	412	6972	85	402	chr12:103712423:G:A
STAB2	Dmis & LOF	0.01	1.16851e-08	1.07706e-08	0.00145403	0.0132385	0.00231519	7384	412	6972	85	402	chr12:103675936:G:A
STAB2	Dmis & LOF	0.01	7.53037e-08	1.07577e-08	0.00145437	0.0132384	0.00231508	7384	412	6972	85	402	chr12:103706873:G:A
STAB2	Dmis & LOF	0.01	7.52991e-08	1.0757e-08	0.00145439	0.0132384	0.00231507	7384	412	6972	85	402	chr12:103759202:A:G
STAB2	Dmis & LOF	0.01	7.52855e-08	1.07551e-08	0.00145445	0.0132383	0.00231505	7384	412	6972	85	402	chr12:103742539:G:C
STAB2	Dmis & LOF	0.01	7.52628e-08	1.07518e-08	0.00145454	0.0132383	0.00231503	7384	412	6972	85	402	chr12:103637138:G:A
STAB2	Dmis & LOF	0.01	7.52461e-08	1.07494e-08	0.0014546	0.0132383	0.00231501	7384	412	6972	85	402	chr12:103753353:G:C
STAB2	Dmis & LOF	0.01	7.52163e-08	1.07452e-08	0.00145471	0.0132382	0.00231497	7384	412	6972	85	402	chr12:103713642:G:A
STAB2	Dmis & LOF	0.01	7.52097e-08	1.07442e-08	0.00145474	0.0132382	0.00231496	7384	412	6972	85	402	chr12:103730192:T:C
STAB2	Dmis & LOF	0.01	7.5208e-08	1.0744e-08	0.00145474	0.0132382	0.00231496	7384	412	6972	85	402	chr12:103761299:G:A
STAB2	Dmis & LOF	0.01	7.51731e-08	1.0739e-08	0.00145487	0.0132381	0.00231492	7384	412	6972	85	402	chr12:103677606:G:A
STAB2	Dmis & LOF	0.01	7.51498e-08	1.07357e-08	0.00145494	0.0132381	0.00231489	7384	412	6972	85	402	chr12:103737708:C:A
STAB2	Dmis & LOF	0.01	7.51352e-08	1.07336e-08	0.001455	0.0132381	0.00231487	7384	412	6972	85	402	chr12:103674038:C:T
STAB2	Dmis & LOF	0.01	7.50721e-08	1.07246e-08	0.00145523	0.013238	0.0023148	7384	412	6972	85	402	chr12:103690459:A:G
STAB2	Dmis & LOF	0.01	7.50449e-08	1.07207e-08	0.00145535	0.0132379	0.00231476	7384	412	6972	85	402	chr12:103670762:C:T
STAB2	Dmis & LOF	0.01	7.50196e-08	1.07171e-08	0.00145543	0.0132379	0.00231473	7384	412	6972	85	402	chr12:103690537:G:C
STAB2	Dmis & LOF	0.01	7.48336e-08	1.06905e-08	0.00145613	0.0132376	0.00231451	7384	412	6972	85	402	chr12:103594393:A:G
STAB2	Dmis & LOF	0.01	7.48322e-08	1.06903e-08	0.00145613	0.0132376	0.0023145	7384	412	6972	85	402	chr12:103713687:G:A
STAB2	Dmis & LOF	0.01	7.48072e-08	1.06867e-08	0.00145622	0.0132375	0.00231447	7384	412	6972	85	402	chr12:103758253:CTT:C
STAB2	Dmis & LOF	0.01	7.47964e-08	1.06852e-08	0.00145628	0.0132375	0.00231446	7384	412	6972	85	402	chr12:103712405:G:A
STAB2	Dmis & LOF	0.01	7.47862e-08	1.06837e-08	0.0014563	0.0132375	0.00231445	7384	412	6972	85	402	chr12:103742494:G:A
STAB2	Dmis & LOF	0.01	7.47459e-08	1.0678e-08	0.00145645	0.0132374	0.0023144	7384	412	6972	85	402	chr12:103688217:T:G
STAB2	Dmis & LOF	0.01	7.47442e-08	1.06777e-08	0.00145646	0.0132374	0.0023144	7384	412	6972	85	402	chr12:103725029:A:G
STAB2	Dmis & LOF	0.01	6.28396e-08	1.06733e-08	0.00145658	0.0132374	0.00231436	7384	412	6972	85	402	chr12:103669583:C:T
STAB2	Dmis & LOF	0.01	6.28394e-08	1.06695e-08	0.00145668	0.0132373	0.00231433	7384	412	6972	85	402	chr12:103640211:G:A
STAB2	Dmis & LOF	0.01	6.28389e-08	1.06659e-08	0.00145676	0.0132373	0.0023143	7384	412	6972	85	402	chr12:103699172:G:C
STAB2	Dmis & LOF	0.01	6.28418e-08	1.06597e-08	0.00145683	0.0132371	0.00231423	7383	412	6971	85	402	chr12:103673937:A:T
STAB2	Dmis & LOF	0.01	6.28491e-08	1.06551e-08	0.00145694	0.0132371	0.00231419	7383	412	6971	85	402	chr12:103755318:G:T
STAB2	Dmis & LOF	0.01	6.28455e-08	1.06531e-08	0.00145709	0.0132371	0.00231419	7384	412	6972	85	402	chr12:103704600:G:A
STAB2	Dmis & LOF	0.01	6.28457e-08	1.06528e-08	0.00145712	0.0132371	0.00231418	7384	412	6972	85	402	chr12:103677460:G:A
STAB2	Dmis & LOF	0.01	5.25758e-08	1.06503e-08	0.00145717	0.0132371	0.00231416	7384	412	6972	85	402	chr12:103755390:G:A
STAB2	Dmis & LOF	0.01	5.2576e-08	1.06497e-08	0.0014572	0.0132371	0.00231416	7384	412	6972	85	402	chr12:103685046:G:T
STAB2	Dmis & LOF	0.01	5.25756e-08	1.06473e-08	0.00145726	0.0132371	0.00231414	7384	412	6972	85	402	chr12:103670715:G:A
STAB2	Dmis & LOF	0.01	5.2585e-08	1.06453e-08	0.0014573	0.013237	0.00231412	7384	412	6972	85	402	chr12:103711488:T:G
STAB2	Dmis & LOF	0.01	5.25833e-08	1.063e-08	0.0014577	0.0132369	0.00231399	7384	412	6972	85	402	chr12:103590951:T:A
STAB2	Dmis & LOF	0.01	5.26682e-08	1.06258e-08	0.00145783	0.0132368	0.00231395	7384	412	6972	85	402	chr12:103712369:G:A
STAB2	Dmis & LOF	0.01	5.2668e-08	1.06254e-08	0.00145782	0.0132368	0.00231395	7384	412	6972	85	402	chr12:103674044:T:C
STAB2	Dmis & LOF	0.01	5.26681e-08	1.06251e-08	0.00145784	0.0132368	0.00231395	7384	412	6972	85	402	chr12:103755331:G:A
STAB2	Dmis & LOF	0.01	5.2668e-08	1.06245e-08	0.00145786	0.0132368	0.00231394	7384	412	6972	85	402	chr12:103622091:T:C
STAB2	Dmis & LOF	0.01	5.2632e-08	1.06214e-08	0.00145793	0.0132368	0.00231392	7384	412	6972	85	402	chr12:103726151:CT:C
STAB2	Dmis & LOF	0.01	5.26321e-08	1.06207e-08	0.00145794	0.0132367	0.00231391	7384	412	6972	85	402	chr12:103695803:G:A
STAB2	Dmis & LOF	0.01	5.26317e-08	1.06171e-08	0.00145804	0.0132367	0.00231388	7384	412	6972	85	402	chr12:103677613:T:A
STAB2	Dmis & LOF	0.01	5.26313e-08	1.06129e-08	0.00145814	0.0132367	0.00231384	7384	412	6972	85	402	chr12:103654631:A:G
STAB2	Dmis & LOF	0.01	4.74366e-08	8.94044e-09	0.0014585	0.0132365	0.00230212	7384	412	6972	85	402	chr12:103740685:G:A
STAB2	Dmis & LOF	0.01	4.75684e-08	8.93598e-09	0.00145862	0.0132364	0.00230208	7384	412	6972	85	402	chr12:103660386:T:C
STAB2	Dmis & LOF	0.01	4.75663e-08	8.93476e-09	0.00145864	0.0132364	0.00230207	7384	412	6972	85	402	chr12:103746666:G:A
STAB2	Dmis & LOF	0.01	4.75632e-08	8.92893e-09	0.0014588	0.0132364	0.00230201	7384	412	6972	85	402	chr12:103713723:T:C
STAB2	Dmis & LOF	0.01	4.75276e-08	8.92438e-09	0.00145892	0.0132363	0.00230197	7384	412	6972	85	402	chr12:103594396:T:C
STAB2	Dmis & LOF	0.01	4.7537e-08	8.92249e-09	0.00145896	0.0132363	0.00230195	7384	412	6972	85	402	chr12:103655566:C:A
STAB2	Dmis & LOF	0.01	4.75369e-08	8.9222e-09	0.00145898	0.0132363	0.00230194	7384	412	6972	85	402	chr12:103703206:T:G
STAB2	Dmis & LOF	0.01	4.7536e-08	8.92076e-09	0.001459	0.0132363	0.00230193	7384	412	6972	85	402	chr12:103727310:T:A
STAB2	Dmis & LOF	0.01	4.75349e-08	8.91887e-09	0.00145905	0.0132362	0.00230191	7384	412	6972	85	402	chr12:103737742:G:C
STAB2	Dmis & LOF	0.01	4.75318e-08	8.91308e-09	0.0014592	0.0132362	0.00230186	7384	412	6972	85	402	chr12:103677594:T:C
STAB2	Dmis & LOF	0.01	4.54478e-08	8.90464e-09	0.00145942	0.0132361	0.00230178	7384	412	6972	85	402	chr12:103730185:C:T
STAB2	Dmis & LOF	0.01	4.54471e-08	8.90363e-09	0.00145944	0.0132361	0.00230177	7384	412	6972	85	402	chr12:103622094:G:A
STAB2	Dmis & LOF	0.01	4.54462e-08	8.90193e-09	0.00145949	0.013236	0.00230175	7384	412	6972	85	402	chr12:103669560:G:C
STAB2	Dmis & LOF	0.01	4.54442e-08	8.89794e-09	0.00145959	0.013236	0.00230171	7384	412	6972	85	402	chr12:103590976:G:A
STAB2	Dmis & LOF	0.01	4.54401e-08	8.89028e-09	0.00145978	0.0132359	0.00230164	7384	412	6972	85	402	chr12:103662938:T:TC
STAB2	Dmis & LOF	0.01	4.54393e-08	8.88919e-09	0.00145981	0.0132359	0.00230163	7384	412	6972	85	402	chr12:103594396:T:A
STAB2	Dmis & LOF	0.01	4.54379e-08	8.88656e-09	0.00145987	0.0132359	0.0023016	7384	412	6972	85	402	chr12:103713678:T:C
STAB2	Dmis & LOF	0.01	4.54379e-08	8.88623e-09	0.00145989	0.0132359	0.0023016	7384	412	6972	85	402	chr12:103763528:C:T
STAB2	Dmis & LOF	0.01	4.54265e-08	8.86921e-09	0.00146032	0.0132357	0.00230143	7384	412	6972	85	402	chr12:103706903:GGT:G
STAB2	Dmis & LOF	0.01	4.54194e-08	8.85578e-09	0.00146066	0.0132355	0.0023013	7384	412	6972	85	402	chr12:103669596:G:T
STAB2	Dmis & LOF	0.01	4.53385e-08	8.85025e-09	0.00146081	0.0132354	0.00230125	7384	412	6972	85	402	chr12:103620549:G:A
STAB2	Dmis & LOF	0.01	4.53382e-08	8.84948e-09	0.00146084	0.0132354	0.00230124	7384	412	6972	85	402	chr12:103742485:T:G
STAB2	Dmis & LOF	0.01	4.53763e-08	8.84689e-09	0.0014609	0.0132354	0.00230122	7384	412	6972	85	402	chr12:103654609:C:T
STAB2	Dmis & LOF	0.01	4.53761e-08	8.8463e-09	0.00146092	0.0132354	0.00230121	7384	412	6972	85	402	chr12:103652562:G:T
STAB2	Dmis & LOF	0.01	4.53743e-08	8.84298e-09	0.001461	0.0132353	0.00230118	7384	412	6972	85	402	chr12:103640246:G:A
STAB2	Dmis & LOF	0.01	4.53723e-08	8.83885e-09	0.00146111	0.0132353	0.00230114	7384	412	6972	85	402	chr12:103742516:A:G
STAB2	Dmis & LOF	0.01	4.53711e-08	8.83679e-09	0.00146115	0.0132353	0.00230112	7384	412	6972	85	402	chr12:103725006:G:A
STAB2	Dmis & LOF	0.01	2.81366e-08	8.83019e-09	0.00146132	0.0132352	0.00230106	7384	412	6972	85	402	chr12:103755411:A:G
STAB2	Dmis & LOF	0.01	2.81884e-08	8.82102e-09	0.00146156	0.0132351	0.00230097	7384	412	6972	85	402	chr12:103594494:G:C
STAB2	Dmis & LOF	0.01	2.81872e-08	8.81916e-09	0.00146161	0.0132351	0.00230095	7384	412	6972	85	402	chr12:103677547:G:T
STAB2	Dmis & LOF	0.01	2.81856e-08	8.81646e-09	0.00146168	0.013235	0.00230092	7384	412	6972	85	402	chr12:103725035:T:G
STAB2	Dmis & LOF	0.01	2.81851e-08	8.81557e-09	0.00146171	0.013235	0.00230091	7384	412	6972	85	402	chr12:103733067:C:A
STAB2	Dmis & LOF	0.01	2.74763e-08	8.80282e-09	0.00146203	0.0132349	0.00230079	7384	412	6972	85	402	chr12:103737748:C:T
STAB2	Dmis & LOF	0.01	2.74759e-08	8.80218e-09	0.00146204	0.0132349	0.00230078	7384	412	6972	85	402	chr12:103755354:A:AC
STAB2	Dmis & LOF	0.01	2.74759e-08	8.80211e-09	0.00146205	0.0132349	0.00230078	7384	412	6972	85	402	chr12:103674003:G:T
STAB2	Dmis & LOF	0.01	2.32526e-08	8.79534e-09	0.00146223	0.0132348	0.00230072	7384	412	6972	85	402	chr12:103638028:G:A
STAB2	Dmis & LOF	0.01	2.32517e-08	8.79365e-09	0.00146228	0.0132348	0.0023007	7384	412	6972	85	402	chr12:103640171:G:A
STAB2	Dmis & LOF	0.01	2.32489e-08	8.78889e-09	0.00146239	0.0132347	0.00230065	7384	412	6972	85	402	chr12:103761392:A:AT
STAB2	Dmis & LOF	0.01	2.32473e-08	8.786e-09	0.00146247	0.0132347	0.00230063	7384	412	6972	85	402	chr12:103655564:T:C
STAB2	Dmis & LOF	0.01	2.32466e-08	8.78474e-09	0.0014625	0.0132347	0.00230061	7384	412	6972	85	402	chr12:103650512:G:A
STAB2	Dmis & LOF	0.01	2.32458e-08	8.78327e-09	0.00146254	0.0132346	0.0023006	7384	412	6972	85	402	chr12:103689957:CAG:C
STAB2	Dmis & LOF	0.01	2.32427e-08	8.77767e-09	0.00146268	0.0132346	0.00230055	7384	412	6972	85	402	chr12:103674000:T:C
STAB2	Dmis & LOF	0.01	2.32383e-08	8.76989e-09	0.00146288	0.0132345	0.00230047	7384	412	6972	85	402	chr12:103662952:C:T
STAB2	Dmis & LOF	0.01	2.32363e-08	8.76637e-09	0.00146297	0.0132344	0.00230043	7384	412	6972	85	402	chr12:103685064:T:A
STAB2	Dmis & LOF	0.01	3.50833e-08	8.60556e-09	0.00145218	0.0132917	0.00230914	7322	409	6913	84	403	chr12:103737689:T:C
STAB2	Dmis & LOF	0.01	6.01079e-08	8.58685e-09	0.00146308	0.0132528	0.00230223	7365	411	6954	84	403	chr12:103669571:C:T
STAB2	Dmis & LOF	0.01	5.98447e-08	8.54924e-09	0.00146875	0.0132319	0.0022983	7385	412	6973	85	402	chr12:103637232:C:CG
STAB2	Dmis & LOF	0.01	5.98447e-08	8.54924e-09	0.00146875	0.0132319	0.0022983	7385	412	6973	85	402	chr12:103695736:G:A
STAB2	Dmis & LOF	0.01	5.98447e-08	8.54924e-09	0.00146875	0.0132319	0.0022983	7385	412	6973	85	402	chr12:103705700:C:A
STAB2	Dmis & LOF	0.01	5.72616e-08	8.33118e-09	0.0014588	0.0132191	0.00229434	7368	411	6957	84	403	chr12:103740646:GTC:G
STAB2	Dmis & LOF	0.01	5.72616e-08	8.33118e-09	0.0014588	0.0132191	0.00229434	7368	411	6957	84	403	chr12:103740652:ACAAC:A
PROS1	Dmis & LOF	1e-05	6.19076e-09	6.19076e-09	6.19076e-09	0.0785176	0.0135107	137	23	114	0	81	chr3:93900887:G:T
PROS1	Dmis & LOF	1e-05	6.0976e-09	6.0976e-09	6.0976e-09	0.078567	0.0135133	137	23	114	0	81	chr3:93879161:A:G
PROS1	Dmis & LOF	1e-05	6.07896e-09	6.07896e-09	6.07896e-09	0.0785769	0.0135138	137	23	114	0	81	chr3:93973680:CCT:C
PROS1	Dmis & LOF	1e-05	6.00457e-09	6.00457e-09	6.00457e-09	0.0786168	0.0135159	137	23	114	0	81	chr3:93927294:T:C
PROS1	Dmis & LOF	1e-05	5.9576e-09	5.9576e-09	5.9576e-09	0.0786421	0.0135172	137	23	114	0	81	chr3:93879315:C:A
PROS1	Dmis & LOF	1e-05	5.94159e-09	5.94159e-09	5.94159e-09	0.0786507	0.0135176	137	23	114	0	81	chr3:93893082:C:T
STAB2	Dmis & LOF	0.01	1.77396e-08	5.91319e-09	0.00146249	0.0132414	0.00227548	7365	411	6954	84	403	chr12:103748976:C:G
PROS1	Dmis & LOF	1e-05	5.80944e-09	5.80944e-09	5.80944e-09	0.0787228	0.0135213	137	23	114	0	81	chr3:93877035:G:A
PROS1	Dmis & LOF	1e-05	5.79969e-09	5.79969e-09	5.79969e-09	0.0787281	0.0135215	137	23	114	0	81	chr3:93892940:C:G
PROS1	Dmis & LOF	1e-05	5.67298e-09	5.67298e-09	5.67298e-09	0.0787983	0.013525	137	23	114	0	81	chr3:93884725:TA:T
PROS1	Dmis & LOF	1e-05	5.59928e-09	5.59928e-09	5.59928e-09	0.0788394	0.013527	137	23	114	0	81	chr3:93884891:G:T
PROS1	Dmis & LOF	1e-05	5.43774e-09	5.43774e-09	5.43774e-09	0.0789307	0.0135313	137	23	114	0	81	chr3:93874342:T:C
PROS1	Dmis & LOF	1e-05	5.36316e-09	5.36316e-09	5.36316e-09	0.0789736	0.0135333	137	23	114	0	81	chr3:93900810:A:G
PROS1	Dmis & LOF	1e-05	5.30404e-09	5.30404e-09	5.30404e-09	0.0790075	0.0135348	137	23	114	0	81	chr3:93877070:GGT:G
PROS1	Dmis & LOF	1e-05	4.8908e-09	4.8908e-09	4.8908e-09	0.0792724	0.0135489	136	23	113	0	81	chr3:93884869:G:A
PROS1	Dmis & LOF	1e-05	4.84437e-09	4.84437e-09	4.84437e-09	0.0793074	0.0135512	136	23	113	0	81	chr3:93900875:T:C
PROS1	Dmis & LOF	1e-05	4.61935e-09	4.61935e-09	4.61935e-09	0.0794561	0.0135583	136	23	113	0	81	chr3:93893019:C:T
PROS1	Dmis & LOF	1e-05	4.46707e-09	4.46707e-09	4.46707e-09	0.0795721	0.0135652	135	23	112	0	81	chr3:93928701:C:A
PROS1	Dmis & LOF	1e-05	4.07233e-09	4.07233e-09	4.07233e-09	0.0798657	0.0135798	135	23	112	0	81	chr3:93879289:C:T
PROS1	Dmis & LOF	1e-05	3.5484e-09	3.5484e-09	3.5484e-09	0.0803111	0.0136029	134	23	111	0	81	chr3:93896645:A:G
PROS1	Dmis & LOF	1e-05	3.26098e-09	3.26098e-09	3.26098e-09	0.0805814	0.0136166	133	23	110	0	81	chr3:93910618:C:T
PROS1	Dmis & LOF	1e-05	1.22087e-09	1.22087e-09	1.22087e-09	0.0811719	0.0133562	137	24	113	0	81	chr3:93892974:T:C
PROS1	Dmis & LOF	1e-05	1.21748e-09	1.21748e-09	1.21748e-09	0.0811806	0.0133566	137	24	113	0	81	chr3:93893097:T:C
PROS1	Dmis & LOF	1e-05	1.21654e-09	1.21654e-09	1.21654e-09	0.0811831	0.0133568	137	24	113	0	81	chr3:93900854:C:T
PROS1	Dmis & LOF	1e-05	1.21595e-09	1.21595e-09	1.21595e-09	0.0811846	0.0133568	137	24	113	0	81	chr3:93898493:A:T
PROS1	Dmis & LOF	1e-05	1.21161e-09	1.21161e-09	1.21161e-09	0.0811957	0.0133574	137	24	113	0	81	chr3:93900882:A:G
PROS1	Dmis & LOF	1e-05	1.20848e-09	1.20848e-09	1.20848e-09	0.0812038	0.0133578	137	24	113	0	81	chr3:93927291:T:C
PROS1	Dmis & LOF	1e-05	1.20553e-09	1.20553e-09	1.20553e-09	0.0812114	0.0133582	137	24	113	0	81	chr3:93910681:C:A
PROS1	Dmis & LOF	1e-05	1.20269e-09	1.20269e-09	1.20269e-09	0.0812188	0.0133586	137	24	113	0	81	chr3:93898563:TC:T
PROS1	Dmis & LOF	1e-05	1.19353e-09	1.19353e-09	1.19353e-09	0.0812425	0.0133598	137	24	113	0	81	chr3:93900855:A:T
PROS1	Dmis & LOF	1e-05	1.19272e-09	1.19272e-09	1.19272e-09	0.0812446	0.0133599	137	24	113	0	81	chr3:93906107:TCA:T
PROS1	Dmis & LOF	1e-05	1.18363e-09	1.18363e-09	1.18363e-09	0.0812683	0.0133611	137	24	113	0	81	chr3:93898474:G:A
PROS1	Dmis & LOF	1e-05	1.17137e-09	1.17137e-09	1.17137e-09	0.0813004	0.0133627	137	24	113	0	81	chr3:93893048:G:C
PROS1	Dmis & LOF	1e-05	1.16899e-09	1.16899e-09	1.16899e-09	0.0813067	0.0133631	137	24	113	0	81	chr3:93898571:T:G
PROS1	Dmis & LOF	1e-05	1.15955e-09	1.15955e-09	1.15955e-09	0.0813316	0.0133643	137	24	113	0	81	chr3:93886455:C:A
PROS1	Dmis & LOF	1e-05	1.15269e-09	1.15269e-09	1.15269e-09	0.0813498	0.0133652	137	24	113	0	81	chr3:93906038:C:T
PROS1	Dmis & LOF	1e-05	1.15032e-09	1.15032e-09	1.15032e-09	0.0813562	0.0133655	137	24	113	0	81	chr3:93896645:A:T
PROS1	Dmis & LOF	1e-05	1.1503e-09	1.1503e-09	1.1503e-09	0.0813562	0.0133655	137	24	113	0	81	chr3:93896597:A:T
PROS1	Dmis & LOF	1e-05	1.13111e-09	1.13111e-09	1.13111e-09	0.0814075	0.013368	137	24	113	0	81	chr3:93884884:G:T
PROS1	Dmis & LOF	1e-05	1.12251e-09	1.12251e-09	1.12251e-09	0.0814307	0.0133692	137	24	113	0	81	chr3:93884741:A:T
PROS1	Dmis & LOF	1e-05	1.11146e-09	1.11146e-09	1.11146e-09	0.0814606	0.0133706	137	24	113	0	81	chr3:93896633:G:T
PROS1	Dmis & LOF	1e-05	1.09949e-09	1.09949e-09	1.09949e-09	0.0814932	0.0133721	137	24	113	0	81	chr3:93898511:AC:A
PROS1	Dmis & LOF	1e-05	1.09926e-09	1.09926e-09	1.09926e-09	0.0814938	0.0133722	137	24	113	0	81	chr3:93884869:G:C
PROS1	Dmis & LOF	1e-05	1.08925e-09	1.08925e-09	1.08925e-09	0.0815211	0.0133734	137	24	113	0	81	chr3:93927329:C:T
PROS1	Dmis & LOF	1e-05	1.08529e-09	1.08529e-09	1.08529e-09	0.0815321	0.013374	137	24	113	0	81	chr3:93898571:T:C
PROS1	Dmis & LOF	1e-05	1.08298e-09	1.08298e-09	1.08298e-09	0.0815385	0.0133743	137	24	113	0	81	chr3:93896633:G:A
PROS1	Dmis & LOF	1e-05	1.07966e-09	1.07966e-09	1.07966e-09	0.0815478	0.0133747	137	24	113	0	81	chr3:93927333:G:A
PROS1	Dmis & LOF	1e-05	1.0762e-09	1.0762e-09	1.0762e-09	0.0815573	0.0133751	137	24	113	0	81	chr3:93900931:T:C
PROS1	Dmis & LOF	1e-05	1.07581e-09	1.07581e-09	1.07581e-09	0.0815584	0.0133752	137	24	113	0	81	chr3:93884755:C:A
PROS1	Dmis & LOF	1e-05	1.0578e-09	1.0578e-09	1.0578e-09	0.0816084	0.0133775	137	24	113	0	81	chr3:93973715:AGCAGCGCCCC:A
PROS1	Dmis & LOF	1e-05	1.05737e-09	1.05737e-09	1.05737e-09	0.0816097	0.0133775	137	24	113	0	81	chr3:93893075:A:G
PROS1	Dmis & LOF	1e-05	1.05332e-09	1.05332e-09	1.05332e-09	0.081621	0.0133781	137	24	113	0	81	chr3:93900855:A:C
PROS1	Dmis & LOF	1e-05	1.04975e-09	1.04975e-09	1.04975e-09	0.081631	0.0133785	137	24	113	0	81	chr3:93927296:C:T
PROS1	Dmis & LOF	1e-05	1.04747e-09	1.04747e-09	1.04747e-09	0.0816373	0.0133788	137	24	113	0	81	chr3:93884877:C:G
PROS1	Dmis & LOF	1e-05	1.04551e-09	1.04551e-09	1.04551e-09	0.0816429	0.013379	137	24	113	0	81	chr3:93874387:G:T
PROS1	Dmis & LOF	1e-05	1.04252e-09	1.04252e-09	1.04252e-09	0.0816513	0.0133794	137	24	113	0	81	chr3:93886404:C:T
PROS1	Dmis & LOF	1e-05	1.04134e-09	1.04134e-09	1.04134e-09	0.0816547	0.0133796	137	24	113	0	81	chr3:93906117:G:T
PROS1	Dmis & LOF	1e-05	1.03131e-09	1.03131e-09	1.03131e-09	0.081683	0.0133808	137	24	113	0	81	chr3:93893041:C:A
PROS1	Dmis & LOF	1e-05	1.02857e-09	1.02857e-09	1.02857e-09	0.0816908	0.0133812	137	24	113	0	81	chr3:93874384:G:C
PROS1	Dmis & LOF	1e-05	1.02627e-09	1.02627e-09	1.02627e-09	0.0816972	0.0133814	137	24	113	0	81	chr3:93905835:A:T
PROS1	Dmis & LOF	1e-05	1.02345e-09	1.02345e-09	1.02345e-09	0.0817053	0.0133818	137	24	113	0	81	chr3:93893100:G:A
PROS1	Dmis & LOF	1e-05	1.02309e-09	1.02309e-09	1.02309e-09	0.0817063	0.0133818	137	24	113	0	81	chr3:93893042:CA:C
PROS1	Dmis & LOF	1e-05	1.02228e-09	1.02228e-09	1.02228e-09	0.0817086	0.0133819	137	24	113	0	81	chr3:93905856:T:G
PROS1	Dmis & LOF	1e-05	1.00703e-09	1.00703e-09	1.00703e-09	0.0817524	0.0133838	137	24	113	0	81	chr3:93905791:ATCTT:A
PROS1	Dmis & LOF	1e-05	1.00515e-09	1.00515e-09	1.00515e-09	0.0817576	0.013384	137	24	113	0	81	chr3:93928742:C:CA
PROS1	Dmis & LOF	1e-05	1.00361e-09	1.00361e-09	1.00361e-09	0.0817622	0.0133843	137	24	113	0	81	chr3:93927251:G:C
PROS1	Dmis & LOF	1e-05	9.2856e-10	9.2856e-10	9.2856e-10	0.0820143	0.0133983	136	24	112	0	81	chr3:93892964:C:A
PROS1	Dmis & LOF	1e-05	9.25612e-10	9.25612e-10	9.25612e-10	0.0820249	0.013399	136	24	112	0	81	chr3:93884800:G:A
PROS1	Dmis & LOF	1e-05	9.00884e-10	9.00884e-10	9.00884e-10	0.0821045	0.0134025	136	24	112	0	81	chr3:93874284:G:C
PROS1	Dmis & LOF	1e-05	8.96947e-10	8.96947e-10	8.96947e-10	0.0821191	0.0134034	136	24	112	0	81	chr3:93886403:C:A
PROS1	Dmis & LOF	1e-05	8.92296e-10	8.92296e-10	8.92296e-10	0.0821436	0.0134056	135	24	111	0	81	chr3:93927293:T:C
STAB2	Dmis & LOF	0.01	1.05057e-09	8.74897e-10	0.0014516	0.0132608	0.00216301	7324	409	6915	84	403	chr12:103673993:G:A
PROS1	Dmis & LOF	1e-05	8.70288e-10	8.70288e-10	8.70288e-10	0.0822211	0.0134095	135	24	111	0	81	chr3:93905905:T:A
PROS1	Dmis & LOF	1e-05	8.28091e-10	8.28091e-10	8.28091e-10	0.0823781	0.0134178	134	24	110	0	81	chr3:93896609:A:G
PROS1	Dmis & LOF	1e-05	7.70777e-10	7.70777e-10	7.70777e-10	0.082564	0.0134232	136	24	112	0	81	chr3:93905895:GA:G
PROS1	Dmis & LOF	1e-05	7.68396e-10	7.68396e-10	7.68396e-10	0.0825951	0.0134272	135	24	111	0	81	chr3:93900840:C:T
PROS1	Dmis & LOF	1e-05	7.55652e-10	7.55652e-10	7.55652e-10	0.0826673	0.0134332	132	24	108	0	81	chr3:93896604:A:T
PROS1	Dmis & LOF	1e-05	6.70555e-10	6.70555e-10	6.70555e-10	0.0830217	0.0134494	133	24	109	0	81	chr3:93973639:T:C
PROS1	Dmis & LOF	1e-05	6.65665e-10	6.65665e-10	6.65665e-10	0.0830209	0.0134468	135	24	111	0	81	chr3:93884856:A:G
PROS1	Dmis & LOF	1e-05	6.19996e-10	6.19996e-10	6.19996e-10	0.0832689	0.0134625	132	24	108	0	81	chr3:93893094:A:G
PROS1	Dmis & LOF	1e-05	5.68435e-10	5.68435e-10	5.68435e-10	0.0835279	0.0134745	133	24	109	0	81	chr3:93874243:C:T
PROS1	Dmis & LOF	1e-05	5.14404e-10	5.14404e-10	5.14404e-10	0.0838377	0.0134903	132	24	108	0	81	chr3:93892955:A:C
PROC	Dmis & LOF	0.0001	7.92379e-11	6.75261e-11	1.50991e-10	0.0871077	0.0133477	130	25	105	2	25	chr2:127419805:G:T
Abbreviations: LOF, loss-of-function; Dmis, likely deleterious missense; MAC, minor allele count.
P values shown are two-sided and no adjustments were made for multiple comparisons.

[truncated: 11 more sheets: S10, S11, S12, S13, S14, S15, S16, S17, S18, S19, S20]
